# Supplementary material for: Characterization and Safety Evaluation of Autoclaved Gut Commensal Parabacteroides goldsteinii RV-01
Source: Int J Mol Sci. 2024 Nov 25;25(23):12660. doi: 10.3390/ijms252312660 (PMC11641655; doi:10.3390/ijms252312660)
Supplement: Supplementary file 1 [file ijms-25-12660-s001.zip]

Archive with 7 entries (7 files):
- Supplementary File S5.xlsx
- Supplementary Tables 20241124.pdf
- Supplementary Figures 20241122.pdf
- Supplementary File S1.xlsx
- Supplementary File S2.xlsx
- Supplementary File S3.xlsx
- Supplementary File S4.xlsx
