# Supplementary material for: Characterization and Safety Evaluation of Autoclaved Gut Commensal Parabacteroides goldsteinii RV-01
Source: Int J Mol Sci. 2024 Nov 25;25(23):12660. doi: 10.3390/ijms252312660 (PMC11641655; doi:10.3390/ijms252312660)
Supplement: Supplementary file 1 [file ijms-25-12660-s001.zip › Supplementary File S5.xlsx]

## Sheet: 工作表1
Supplementary File S5. Analysis of the P. goldsteinii RV-01 genome for potential allergenic proteins against Allermatch (small exact wordmatch)
PG gene	No	Db	Description	No of exact wordmatches	% of exact wordmatches	External db	Scientific Name	Allergen Name
PG_REVIVE01_00037 Enolase	1	GenBank	enolase	39	9.22	UYQ90943	Platanus x hispanica	2321485072
	2	UniProt	Enolase	39	9.22	Q96X30	Aspergillus fumigatus (strain ATCC MYA-4609 / CBS 101355 / FGSC A1100 / Af293)	Asp f 22
	3	UniProt	phosphopyruvate hydratase	36	8.51	I0J1J2	Salmo salar	Sal s 2
	4	UniProt	Beta-enolase	35	8.27	B5DGQ7	Salmo salar	Sal s 2.0101
	5	UniProt	phosphopyruvate hydratase	35	8.27	A0A2U9IY94	Cyprinus carpio	No Allergen Name
	6	GenBank	Per a 14 allergen	34	8.04	UZC36337	Periplaneta americana	2325204249
	7	UniProt	Enolase	34	8.04	Q96X46	Penicillium citrinum	Pen c 22
	8	UniProt	phosphopyruvate hydratase	34	8.04	A0A1B2H9Q5	Ambrosia artemisiifolia	Amb a 12.0102
	9	GenBank	beta-enolase isoform X1	33	7.8	XP_034156632	Pangasianodon hypophthalmus	1841269946
	10	UniProt	Enolase 1	33	7.8	P30575	Candida albicans (strain SC5314 / ATCC MYA-2876)	Cand a Enolase
	11	UniProt	Enolase 1	32	7.57	Q9LEJ0	Hevea brasiliensis	Hev b 9
	12	UniProt	Enolase	29	6.86	Q870B9	Rhodotorula mucilaginosa	Rho m 1
	13	UniProt	Alpha-enolase	29	6.86	I0J1J1	Thunnus albacares	Thu a 2.0101
	14	UniProt	phosphopyruvate hydratase	28	6.62	A0A1B2H9Q1	Ambrosia artemisiifolia	Amb a 12.0101
	15	UniProt	Enolase	27	6.38	P42040	Davidiella tassiana	Cla h 6
	16	UniProt	Enolase	27	6.38	Q9HDT3	Alternaria alternata	Alt a 6
	17	UniProt	Beta-enolase	26	6.15	P07322	Gallus gallus	Gal d 9.0101
	18	UniProt	Enolase 2	26	6.15	Q9LEI9	Hevea brasiliensis	Hev b 9
	19	UniProt	Enolase	24	5.67	Q96VP4	Cochliobolus lunatus	Cur l 2.0101
	20	UniProt	phosphopyruvate hydratase	7	1.65	G3GDS2	Penaeus merguiensis	No Allergen Name
PG_REVIVE01_01204 hypothetical protein	1	UniProt	Heat shock protein 70	8	0.5	L7V065	Dermatophagoides farinae	Der f 28.0101
PG_REVIVE01_01284 Adenosylhomocysteinase	1	GenBank	adenosylhomocysteinase	101	21.63	UYQ90945	Platanus x hispanica	2321485076
PG_REVIVE01_01452 Triosephosphate isomerase	1	UniProt	Triosephosphate isomerase	20	8.13	L7UZA7	Dermatophagoides farinae	Der f 25.0101
	2	GenBank	Der f 25 allergen	20	8.13	AIO08860	Dermatophagoides farinae	685432812
	3	UniProt	Triosephosphate isomerase	20	8.13	A0A088SAX2	Dermatophagoides farinae	Der f 25.0201
	4	GenBank	allergen Der p 25	19	7.72	QAT18637	Dermatophagoides pteronyssinus	1561006357
	5	UniProt	Triosephosphate isomerase	19	7.72	A0A291KYZ7	Dermatophagoides pteronyssinus	Der p 25.0101
	6	GenBank	Triosephosphate isomerase	18	7.32	ACM09737	Salmo salar	221222152
	7	GenBank	triosephosphate isomerase B	16	6.5	XP_026795867	Pangasianodon hypophthalmus	1503267586
	8	UniProt	Triosephosphate isomerase	15	6.1	Q17HW3	Aedes aegypti	No Allergen Name
	9	UniProt	Triosephosphate isomerase	15	6.1	D7F1Q0	Crangon crangon	Cra c 8.0101
	10	GenBank	triosephosphate isomerase	14	5.69	UYQ90944	Platanus x hispanica	2321485074
	11	UniProt	Triosephosphate isomerase	14	5.69	A0A1L5YRA2	Scylla paramamosain	Scy p 8.0101
	12	UniProt	Triosephosphate isomerase	14	5.69	F5A6E9	Procambarus clarkii	Pro c 8.0101
	13	UniProt	Triosephosphate isomerase	14	5.69	Q8T5G9	Archaeopotamobius sibiriensis	Arc s 8.0101
	14	UniProt	Triosephosphate isomerase	13	5.28	A0A0S1U346	Amphioctopus fangsiao	No Allergen Name
	15	UniProt	Triosephosphat-isomerase	12	4.88	Q9FS79	Triticum aestivum	Tri a 31.0101
	16	UniProt	Triosephosphate isomerase	12	4.88	Q0CJH1	Aspergillus terreus (strain NIH 2624 / FGSC A1156)	Asp t 36.0101
	17	UniProt	Triosephosphate isomerase	10	4.07	P85814	Platanus orientalis	Pla o 4
PG_REVIVE01_02152 Prolyl tripeptidyl peptidase	1	UniProt	Venom dipeptidyl peptidase 4	8	1.11	B2D0J4	Apis mellifera	Api m 5
	2	GenBank	venom dipeptidyl peptidase 4 precursor	8	1.11	NP_001119715	Apis mellifera	1476004815
PG_REVIVE01_02781 hypothetical protein	1	UniProt	Vitellogenin-1	8	1.83	P87498	Gallus gallus	Gal d 6.0101
	2	UniProt	Vitellogenin-2	7	1.6	P02845	Gallus gallus	No Allergen Name
PG_REVIVE01_03111 Superoxide dismutase [Mn/Fe]	1	UniProt	Superoxide dismutase [Mn], mitochondrial	8	3.7	P35017	Hevea brasiliensis	Hev b 10.0101
	2	UniProt	Superoxide dismutase	8	3.7	Q9STB5	Hevea brasiliensis	Hev b 10.0102
	3	UniProt	Superoxide dismutase	8	3.7	Q9FSJ2	Hevea brasiliensis	Hev b 10.0103
	4	UniProt	Superoxide dismutase	7	3.24	B2BDZ8	Pistacia vera	Pis v 4.0101
PG_REVIVE01_03276 Catalase	1	UniProt	Catalase	7	1.45	Q2V6Q5	Penicillium citrinum	Pen c 30.0101
PG_REVIVE01_03858 hypothetical protein	1	UniProt	Putative high mobility group protein	8	1.55	Q4W1G2	Triticum aestivum	No Allergen Name
PG_REVIVE01_03959 Chaperone protein DnaJ	1	GenBank	allergen Api m 6.03 / Api m 6.04 precursor	7	1.84	NP_001035360	Apis mellifera	94400907
	2	UniProt	Allergen Api m 6.03 / Api m 6.04	7	1.84	P83563	Apis mellifera	Api m 6
PG_REVIVE01_04386 Glyceraldehyde-3-phosphate dehydrogenase A	1	UniProt	Glyceraldehyde-3-phosphate dehydrogenase	57	17.38	C7C4X1	Triticum aestivum	Tri a 34.0101
	2	UniProt	Glyceraldehyde-3-phosphate dehydrogenase	56	17.07	A0A1B1FG09	Mangifera indica	No Allergen Name
	3	UniProt	Glyceraldehyde-3-phosphate dehydrogenase	45	13.72	A0A2R3WIG9	Periplaneta americana	Per a 13.0101
PG_REVIVE01_05010 hypothetical protein	1	GenBank	PREDICTED: venom dipeptidyl peptidase 4	11	1.49	XP_015174445	Polistes dominula	972185860
PG_REVIVE01_05062 Chaperone protein DnaK	1	GenBank	heat shock-like protein	42	6.64	AOD75395	Tyrophagus putrescentiae	1055365842
	2	GenBank	allergen Der p 28	41	6.48	QAT18639	Dermatophagoides pteronyssinus	1561006361
	3	UniProt	Allergen Der p 28	41	6.48	A0A481MR44	Dermatophagoides pteronyssinus	Der p 28.0101
	4	GenBank	Der f 28 allergen	39	6.16	AIO08848	Dermatophagoides farinae	685432788
	5	UniProt	Der f 28 allergen	39	6.16	A0A088SAS1	Dermatophagoides farinae	Der f 28.0201
	6	UniProt	Heat shock 70 kDa protein	36	5.69	P40918	Davidiella tassiana	Cla h 4
	7	UniProt	Endoplasmic reticulum chaperone BiP	36	5.69	Q9FSY7	Corylus avellana	Cor a 10.0101
	8	UniProt	Heat shock 70 kDa protein	35	5.53	Q92260	Penicillium citrinum	Pen c 19
	9	UniProt	Heat shock cognate 70	33	5.21	Q1HR69	Aedes aegypti	Aed a 8.0101
	10	UniProt	Heat shock protein 70	25	3.95	L7V065	Dermatophagoides farinae	Der f 28.0101
