# Supplementary material for: Characterization and Safety Evaluation of Autoclaved Gut Commensal Parabacteroides goldsteinii RV-01
Source: Int J Mol Sci. 2024 Nov 25;25(23):12660. doi: 10.3390/ijms252312660 (PMC11641655; doi:10.3390/ijms252312660)
Supplement: Supplementary file 1 [file ijms-25-12660-s001.zip › Supplementary File S1.xlsx]

## Sheet: PG_REVIVE01.CARD
Supplementary File S1. Analysis of the P. goldsteinii RV-01 genome for potential antibiotic resistance genes against Comprehensive Antibiotic Resistance Database (CARD)
Query	protein Accession	ARO Accession	CARD Short Name	ARO Name	Organism	AMR Gene Family	Drug Class	Resistance Mechanism	Identity	Length	Mismatch	Gapopen	Qstart	Qend	Sstart	Send	Evalue	Bitscore
PG_REVIVE01_00009	ATC67679.1	ARO:3000838	arlR	arlR	Staphylococcus aureus subsp. aureus str. Newman	major facilitator superfamily (MFS) antibiotic efflux pump	disinfecting agents and antiseptics;fluoroquinolone antibiotic	antibiotic efflux	30.8	224	146	4	1	223	1	216	5.90e-35	121
PG_REVIVE01_00021	AAG04750.1	ARO:3004077	PmpM	PmpM	Pseudomonas aeruginosa PAO1	multidrug and toxic compound extrusion (MATE) transporter	aminoglycoside antibiotic;disinfecting agents and antiseptics;fluoroquinolone antibiotic	antibiotic efflux	25	312	203	9	6	300	19	316	1.06e-12	66.6
PG_REVIVE01_00076	AAF01499.1	ARO:3000193	tet(T)	tet(T)	Streptococcus pyogenes	tetracycline-resistant ribosomal protection protein	tetracycline antibiotic	antibiotic target protection	28.4	668	408	14	14	676	5	607	8.26e-71	240
PG_REVIVE01_00100	AAA99504.1	ARO:3002987	bcrA	bcrA	Bacillus licheniformis	ATP-binding cassette (ABC) antibiotic efflux pump	peptide antibiotic	antibiotic efflux	33.6	214	136	3	8	220	4	212	6.41e-33	119
PG_REVIVE01_00111	AAF67494.2	ARO:3002522	novA	novA	Streptomyces niveus	ATP-binding cassette (ABC) antibiotic efflux pump	aminocoumarin antibiotic	antibiotic efflux	26.2	599	406	11	148	725	12	595	2.33e-51	186
PG_REVIVE01_00149	ADZ12700.1	ARO:3005090	RanB	RanB	Riemerella anatipestifer RA-GD	ATP-binding cassette (ABC) antibiotic efflux pump	aminoglycoside antibiotic	antibiotic efflux	52.9	242	111	2	2	241	13	253	4.37e-75	225
PG_REVIVE01_00150	ADZ12699.1	ARO:3005091	RanA	RanA	Riemerella anatipestifer RA-GD	ATP-binding cassette (ABC) antibiotic efflux pump	aminoglycoside antibiotic	antibiotic efflux	58.1	248	104	0	1	248	1	248	1.16e-102	296
PG_REVIVE01_00158	AAC76093.1	ARO:3002986	bacA	bacA	Escherichia coli str. K-12 substr. MG1655	undecaprenyl pyrophosphate related proteins	peptide antibiotic	antibiotic target alteration	36	264	146	7	2	251	6	260	3.24e-43	145
PG_REVIVE01_00179	AAF67494.2	ARO:3002522	novA	novA	Streptomyces niveus	ATP-binding cassette (ABC) antibiotic efflux pump	aminocoumarin antibiotic	antibiotic efflux	35.1	485	310	3	130	609	109	593	3.82e-96	304
PG_REVIVE01_00192	AEX49906.1	ARO:3003583	basS	basS	Pseudomonas aeruginosa	pmr phosphoethanolamine transferase	peptide antibiotic	antibiotic efflux;antibiotic target alteration	25.8	233	151	7	164	382	233	457	3.12e-11	61.6
PG_REVIVE01_00221	AAF01499.1	ARO:3000193	tet(T)	tet(T)	Streptococcus pyogenes	tetracycline-resistant ribosomal protection protein	tetracycline antibiotic	antibiotic target protection	29.6	456	282	13	16	467	8	428	4.28e-43	159
PG_REVIVE01_00227	BAA15934.1	ARO:3000829	baeS	baeS	Escherichia coli str. K-12 substr. W3110	resistance-nodulation-cell division (RND) antibiotic efflux pump	aminocoumarin antibiotic;aminoglycoside antibiotic	antibiotic efflux	30.8	211	135	6	397	600	235	441	5.97e-18	84
PG_REVIVE01_00275	MBY8651250.1	ARO:3007192	vanS_in_vanP_cl	vanS gene in vanP cluster	Enterococcus faecium	glycopeptide resistance gene cluster;vanS	glycopeptide antibiotic	antibiotic target alteration	29.3	229	146	8	821	1040	138	359	1.12e-22	98.6
PG_REVIVE01_00306	ADM92605.1	ARO:3000553	adeR	adeR	Acinetobacter baumannii	resistance-nodulation-cell division (RND) antibiotic efflux pump	glycylcycline;tetracycline antibiotic	antibiotic efflux	35.1	114	72	2	14	126	15	127	2.74e-15	67
PG_REVIVE01_00321	AAR84672.1	ARO:3002925	vanR_in_vanF_cl	vanR gene in vanF cluster	Paenibacillus popilliae ATCC 14706	glycopeptide resistance gene cluster;vanR	glycopeptide antibiotic	antibiotic target alteration	35.2	230	137	7	2	226	4	226	7.03e-30	108
PG_REVIVE01_00326	AAR84672.1	ARO:3002925	vanR_in_vanF_cl	vanR gene in vanF cluster	Paenibacillus popilliae ATCC 14706	glycopeptide resistance gene cluster;vanR	glycopeptide antibiotic	antibiotic target alteration	37.6	229	132	7	2	225	4	226	5.54e-40	134
PG_REVIVE01_00342	CAA79727.1	ARO:3000191	tet(Q)	tet(Q)	Bacteroides fragilis	tetracycline-resistant ribosomal protection protein	tetracycline antibiotic	antibiotic target protection	96.4	641	23	0	1	641	17	657	0	1231
PG_REVIVE01_00343	AAC75429.1	ARO:3000833	evgS	evgS	Escherichia coli str. K-12 substr. MG1655	major facilitator superfamily (MFS) antibiotic efflux pump;resistance-nodulation-cell division (RND) antibiotic efflux pump	fluoroquinolone antibiotic;macrolide antibiotic;penam;tetracycline antibiotic	antibiotic efflux	27.5	483	308	14	278	732	690	1158	9.77e-42	161
PG_REVIVE01_00431	BAA16547.1	ARO:3000027	emrA	emrA	Escherichia coli str. K-12 substr. W3110	major facilitator superfamily (MFS) antibiotic efflux pump	fluoroquinolone antibiotic	antibiotic efflux	27.2	243	126	8	58	253	61	299	1.54e-09	56.2
PG_REVIVE01_00433	AAV85982.1	ARO:3000535	macB	macB	Neisseria gonorrhoeae	ATP-binding cassette (ABC) antibiotic efflux pump	macrolide antibiotic	antibiotic efflux	39	397	230	6	8	403	256	641	4.09e-80	256
PG_REVIVE01_00435	ADM92605.1	ARO:3000553	adeR	adeR	Acinetobacter baumannii	resistance-nodulation-cell division (RND) antibiotic efflux pump	glycylcycline;tetracycline antibiotic	antibiotic efflux	24.9	181	120	7	7	177	17	191	2.56e-07	47.4
PG_REVIVE01_00440	AAC73788.1	ARO:3003841	kdpE	kdpE	Escherichia coli str. K-12 substr. MG1655	kdpDE	aminoglycoside antibiotic	antibiotic efflux	30.3	122	81	3	4	124	2	120	6.92e-09	53.1
PG_REVIVE01_00441	AAC75429.1	ARO:3000833	evgS	evgS	Escherichia coli str. K-12 substr. MG1655	major facilitator superfamily (MFS) antibiotic efflux pump;resistance-nodulation-cell division (RND) antibiotic efflux pump	fluoroquinolone antibiotic;macrolide antibiotic;penam;tetracycline antibiotic	antibiotic efflux	27.6	387	254	11	282	652	690	1066	3.13e-35	141
PG_REVIVE01_00482	CAB13166.1	ARO:3003063	ykkC	ykkC	Bacillus subtilis subsp. subtilis str. 168	small multidrug resistance (SMR) antibiotic efflux pump	aminoglycoside antibiotic;phenicol antibiotic;tetracycline antibiotic	antibiotic efflux	38.7	106	59	2	1	106	1	100	7.35e-20	75.1
PG_REVIVE01_00496	AAR84672.1	ARO:3002925	vanR_in_vanF_cl	vanR gene in vanF cluster	Paenibacillus popilliae ATCC 14706	glycopeptide resistance gene cluster;vanR	glycopeptide antibiotic	antibiotic target alteration	35	226	141	3	5	225	4	228	1.37e-37	129
PG_REVIVE01_00521	ABA71733.1	ARO:3002972	vanT_in_vanG_cl	vanT gene in vanG cluster	Enterococcus faecalis	glycopeptide resistance gene cluster;vanT	glycopeptide antibiotic	antibiotic target alteration	34.3	388	223	12	450	814	328	706	4.32e-51	188
PG_REVIVE01_00533	AAC75429.1	ARO:3000833	evgS	evgS	Escherichia coli str. K-12 substr. MG1655	major facilitator superfamily (MFS) antibiotic efflux pump;resistance-nodulation-cell division (RND) antibiotic efflux pump	fluoroquinolone antibiotic;macrolide antibiotic;penam;tetracycline antibiotic	antibiotic efflux	28.8	386	243	11	394	768	709	1073	1.67e-31	130
PG_REVIVE01_00557	WP_010896559.1	ARO:3004643	Erm(K)	Erm(K)	Alkalihalobacillus halodurans	Erm 23S ribosomal RNA methyltransferase	lincosamide antibiotic;macrolide antibiotic;streptogramin antibiotic	antibiotic target alteration	31.9	188	112	6	6	187	18	195	1.36e-19	83.2
PG_REVIVE01_00578	WP_102607457.1	ARO:3004361	sul4	sul4	uncultured bacterium	sulfonamide resistant sul	sulfonamide antibiotic	antibiotic target replacement	34.7	268	157	6	20	272	16	280	2.58e-44	149
PG_REVIVE01_00649	AEX49906.1	ARO:3003583	basS	basS	Pseudomonas aeruginosa	pmr phosphoethanolamine transferase	peptide antibiotic	antibiotic efflux;antibiotic target alteration	27.7	256	151	10	87	326	219	456	4.64e-13	66.6
PG_REVIVE01_00722	AAB64408.1	ARO:3007050	mreA	mreA	Streptococcus agalactiae	major facilitator superfamily (MFS) antibiotic efflux pump	macrolide antibiotic	antibiotic efflux	35.4	297	179	8	8	300	12	299	1.22e-52	172
PG_REVIVE01_00746	AAL14439.1	ARO:3000774	adeA	adeA	Acinetobacter baumannii	resistance-nodulation-cell division (RND) antibiotic efflux pump	glycylcycline;tetracycline antibiotic	antibiotic efflux	26.6	301	194	7	88	361	69	369	2.11e-23	97.4
PG_REVIVE01_00747	AAG07763.1	ARO:3003031	MexW	MexW	Pseudomonas aeruginosa PAO1	resistance-nodulation-cell division (RND) antibiotic efflux pump	disinfecting agents and antiseptics;fluoroquinolone antibiotic;macrolide antibiotic;phenicol antibiotic;tetracycline antibiotic	antibiotic efflux	36.2	1010	630	7	5	1006	4	1007	8.75e-202	604
PG_REVIVE01_00906	AAC75429.1	ARO:3000833	evgS	evgS	Escherichia coli str. K-12 substr. MG1655	major facilitator superfamily (MFS) antibiotic efflux pump;resistance-nodulation-cell division (RND) antibiotic efflux pump	fluoroquinolone antibiotic;macrolide antibiotic;penam;tetracycline antibiotic	antibiotic efflux	27.3	385	261	10	806	1181	699	1073	9.88e-30	125
PG_REVIVE01_00921	AAG06465.1	ARO:3005063	cprR	cprR	Pseudomonas aeruginosa PAO1	pmr phosphoethanolamine transferase	peptide antibiotic	antibiotic efflux;antibiotic target alteration	35.5	121	73	4	1108	1226	4	121	3.09e-13	67.8
PG_REVIVE01_00965	AAC75429.1	ARO:3000833	evgS	evgS	Escherichia coli str. K-12 substr. MG1655	major facilitator superfamily (MFS) antibiotic efflux pump;resistance-nodulation-cell division (RND) antibiotic efflux pump	fluoroquinolone antibiotic;macrolide antibiotic;penam;tetracycline antibiotic	antibiotic efflux	28.7	376	242	8	802	1170	712	1068	4.86e-31	129
PG_REVIVE01_00976	ADM92605.1	ARO:3000553	adeR	adeR	Acinetobacter baumannii	resistance-nodulation-cell division (RND) antibiotic efflux pump	glycylcycline;tetracycline antibiotic	antibiotic efflux	35.3	119	73	2	1098	1215	13	128	5.53e-17	79.3
PG_REVIVE01_00986	CAH14033.1	ARO:3004100	LpeB	LpeB	Legionella pneumophila str. Paris	resistance-nodulation-cell division (RND) antibiotic efflux pump	macrolide antibiotic	antibiotic efflux	24.9	1045	682	30	6	1021	21	991	8.16e-49	187
PG_REVIVE01_00987	BAE06006.1	ARO:3003705	mexN	mexN	Pseudomonas aeruginosa	resistance-nodulation-cell division (RND) antibiotic efflux pump	phenicol antibiotic	antibiotic efflux	26.8	1059	702	23	7	1043	10	1017	1.14e-93	318
PG_REVIVE01_00988	CAH14032.1	ARO:3004099	LpeA	LpeA	Legionella pneumophila str. Paris	resistance-nodulation-cell division (RND) antibiotic efflux pump	macrolide antibiotic	antibiotic efflux	25.9	321	211	7	25	343	44	339	1.46e-26	105
PG_REVIVE01_00991	AAA99504.1	ARO:3002987	bcrA	bcrA	Bacillus licheniformis	ATP-binding cassette (ABC) antibiotic efflux pump	peptide antibiotic	antibiotic efflux	37.1	232	136	6	1	228	1	226	1.04e-40	140
PG_REVIVE01_01044	AAK76136.1	ARO:3000025	patB	patB	Streptococcus pneumoniae TIGR4	ATP-binding cassette (ABC) antibiotic efflux pump	fluoroquinolone antibiotic	antibiotic efflux	24.5	229	154	5	4	215	348	574	5.94e-10	55.5
PG_REVIVE01_01051	AAB05622.1	ARO:3002921	vanR_in_vanB_cl	vanR gene in vanB cluster	Enterococcus faecalis	glycopeptide resistance gene cluster;vanR	glycopeptide antibiotic	antibiotic target alteration	30.3	119	79	2	71	188	2	117	2.04e-12	62.8
PG_REVIVE01_01075	AAA65955.1	ARO:3002942	vanH_in_vanA_cl	vanH gene in vanA cluster	Enterococcus faecium	glycopeptide resistance gene cluster;vanH	glycopeptide antibiotic	antibiotic target alteration	32.5	255	139	7	66	302	72	311	5.01e-32	119
PG_REVIVE01_01123	AAC73788.1	ARO:3003841	kdpE	kdpE	Escherichia coli str. K-12 substr. MG1655	kdpDE	aminoglycoside antibiotic	antibiotic efflux	31.6	117	76	2	905	1020	4	117	7.36e-12	63.5
PG_REVIVE01_01128	AAC75314.1	ARO:3003578	PmrF	PmrF	Escherichia coli str. K-12 substr. MG1655	pmr phosphoethanolamine transferase	peptide antibiotic	antibiotic target alteration	30.1	306	208	5	6	307	8	311	5.53e-44	150
PG_REVIVE01_01176	ADZ12699.1	ARO:3005091	RanA	RanA	Riemerella anatipestifer RA-GD	ATP-binding cassette (ABC) antibiotic efflux pump	aminoglycoside antibiotic	antibiotic efflux	31	216	146	3	1	214	1	215	8.09e-35	121
PG_REVIVE01_01199	AAK37618.1	ARO:3005008	TxR	TxR	Vibrio harveyi	ATP-binding cassette (ABC) antibiotic efflux pump	tetracycline antibiotic	antibiotic efflux	41	300	171	2	150	449	23	316	1.49e-69	221
PG_REVIVE01_01201	AAB41956.1	ARO:3000800	MexC	MexC	Pseudomonas aeruginosa	resistance-nodulation-cell division (RND) antibiotic efflux pump	aminocoumarin antibiotic;aminoglycoside antibiotic;cephalosporin;diaminopyrimidine antibiotic;fluoroquinolone antibiotic;macrolide antibiotic;penam;phenicol antibiotic;tetracycline antibiotic	antibiotic efflux	22.5	356	205	10	66	402	56	359	4.72e-07	48.5
PG_REVIVE01_01210	AAC75429.1	ARO:3000833	evgS	evgS	Escherichia coli str. K-12 substr. MG1655	major facilitator superfamily (MFS) antibiotic efflux pump;resistance-nodulation-cell division (RND) antibiotic efflux pump	fluoroquinolone antibiotic;macrolide antibiotic;penam;tetracycline antibiotic	antibiotic efflux	31.4	245	156	7	488	720	694	938	7.35e-27	114
PG_REVIVE01_01331	ATC67679.1	ARO:3000838	arlR	arlR	Staphylococcus aureus subsp. aureus str. Newman	major facilitator superfamily (MFS) antibiotic efflux pump	disinfecting agents and antiseptics;fluoroquinolone antibiotic	antibiotic efflux	33.9	124	77	3	1131	1253	4	123	1.32e-17	80.5
PG_REVIVE01_01336	AAA65954.1	ARO:3002931	vanS_in_vanA_cl	vanS gene in vanA cluster	Enterococcus faecium	glycopeptide resistance gene cluster;vanS	glycopeptide antibiotic	antibiotic target alteration	26.6	214	144	5	833	1041	162	367	1.90e-16	80.1
PG_REVIVE01_01409	APB03219.1	ARO:3003986	TaeA	TaeA	Paenibacillus sp. LC231	ATP-binding cassette (ABC) antibiotic efflux pump	pleuromutilin antibiotic	antibiotic efflux	28.3	223	118	6	4	195	3	214	7.59e-20	85.5
PG_REVIVE01_01473	AAC75429.1	ARO:3000833	evgS	evgS	Escherichia coli str. K-12 substr. MG1655	major facilitator superfamily (MFS) antibiotic efflux pump;resistance-nodulation-cell division (RND) antibiotic efflux pump	fluoroquinolone antibiotic;macrolide antibiotic;penam;tetracycline antibiotic	antibiotic efflux	28	450	266	16	810	1248	711	1113	8.63e-31	129
PG_REVIVE01_01484	AAL27442.1	ARO:3002907	vanE	vanE	Enterococcus faecalis	Van ligase;glycopeptide resistance gene cluster	glycopeptide antibiotic	antibiotic target alteration	31.7	356	209	7	3	333	2	348	5.44e-56	183
PG_REVIVE01_01487	AEP40503.1	ARO:3002929	vanR_in_vanN_cl	vanR gene in vanN cluster	Enterococcus faecium	glycopeptide resistance gene cluster;vanR	glycopeptide antibiotic	antibiotic target alteration	34.2	152	89	4	1090	1240	3	144	3.64e-20	88.2
PG_REVIVE01_01500	ABS43151.1	ARO:3000784	cmeB	cmeB	Campylobacter jejuni subsp. doylei 269.97	resistance-nodulation-cell division (RND) antibiotic efflux pump	cephalosporin;fluoroquinolone antibiotic;fusidane antibiotic;macrolide antibiotic	antibiotic efflux	39	1039	612	11	4	1033	4	1029	4.80e-233	688
PG_REVIVE01_01501	AAP43109.1	ARO:3003922	oqxA	oqxA	Escherichia coli	resistance-nodulation-cell division (RND) antibiotic efflux pump	diaminopyrimidine antibiotic;fluoroquinolone antibiotic;glycylcycline;nitrofuran antibiotic;tetracycline antibiotic	antibiotic efflux	28.6	374	258	7	4	370	9	380	1.36e-33	125
PG_REVIVE01_01536	AAG05882.1	ARO:3000804	MexF	MexF	Pseudomonas aeruginosa PAO1	resistance-nodulation-cell division (RND) antibiotic efflux pump	diaminopyrimidine antibiotic;fluoroquinolone antibiotic;phenicol antibiotic	antibiotic efflux	24.1	1057	734	25	3	1011	5	1041	2.23e-59	218
PG_REVIVE01_01630	AAV85982.1	ARO:3000535	macB	macB	Neisseria gonorrhoeae	ATP-binding cassette (ABC) antibiotic efflux pump	macrolide antibiotic	antibiotic efflux	39.6	222	134	0	1	222	3	224	3.15e-53	178
PG_REVIVE01_01657	AAC75429.1	ARO:3000833	evgS	evgS	Escherichia coli str. K-12 substr. MG1655	major facilitator superfamily (MFS) antibiotic efflux pump;resistance-nodulation-cell division (RND) antibiotic efflux pump	fluoroquinolone antibiotic;macrolide antibiotic;penam;tetracycline antibiotic	antibiotic efflux	29.1	399	257	9	506	889	686	1073	3.91e-42	164
PG_REVIVE01_01675	AAG05187.1	ARO:3005067	ParS	ParS	Pseudomonas aeruginosa PAO1	Outer Membrane Porin (Opr);resistance-nodulation-cell division (RND) antibiotic efflux pump	aminoglycoside antibiotic;carbapenem;cephalosporin;cephamycin;disinfecting agents and antiseptics;fluoroquinolone antibiotic;macrolide antibiotic;monobactam;penam;penem;phenicol antibiotic;tetracycline antibiotic	antibiotic efflux;reduced permeability to antibiotic	23.1	169	118	4	273	430	255	422	1.30e-06	47.4
PG_REVIVE01_01676	AAK37618.1	ARO:3005008	TxR	TxR	Vibrio harveyi	ATP-binding cassette (ABC) antibiotic efflux pump	tetracycline antibiotic	antibiotic efflux	37.8	307	180	2	145	451	23	318	3.29e-61	199
PG_REVIVE01_01679	CDO61516.1	ARO:3003949	efrB	efrB	Enterococcus faecium Partial	ATP-binding cassette (ABC) antibiotic efflux pump	fluoroquinolone antibiotic;macrolide antibiotic;rifamycin antibiotic	antibiotic efflux	25.2	206	129	6	4	198	168	359	7.78e-14	66.6
PG_REVIVE01_01685	AAD51348.1	ARO:3003066	smeR	smeR	Stenotrophomonas maltophilia	resistance-nodulation-cell division (RND) antibiotic efflux pump	aminoglycoside antibiotic;cephalosporin;cephamycin;penam	antibiotic efflux	37.9	124	69	4	435	555	7	125	7.05e-18	80.5
PG_REVIVE01_01795	AAN28721.1	ARO:3002871	tet(37)	tet(37)	uncultured bacterium	tetracycline inactivation enzyme	tetracycline antibiotic	antibiotic inactivation	62.2	74	28	0	191	264	1	74	4.87e-30	109
PG_REVIVE01_01844	AAR84672.1	ARO:3002925	vanR_in_vanF_cl	vanR gene in vanF cluster	Paenibacillus popilliae ATCC 14706	glycopeptide resistance gene cluster;vanR	glycopeptide antibiotic	antibiotic target alteration	29.1	103	67	3	4	102	7	107	2.28e-06	44.3
PG_REVIVE01_01883	BAA15934.1	ARO:3000829	baeS	baeS	Escherichia coli str. K-12 substr. W3110	resistance-nodulation-cell division (RND) antibiotic efflux pump	aminocoumarin antibiotic;aminoglycoside antibiotic	antibiotic efflux	25.3	237	173	3	809	1045	234	466	1.19e-20	94
PG_REVIVE01_01888	CBY88983.1	ARO:3002833	vgaE	vgaE	Staphylococcus aureus subsp. aureus ST398	vga-type ABC-F protein	lincosamide antibiotic;pleuromutilin antibiotic;streptogramin A antibiotic;streptogramin antibiotic	antibiotic target protection	27.5	182	100	5	32	211	291	442	5.44e-06	45.1
PG_REVIVE01_01972	CAE53424.1	ARO:3003016	dfrA20	dfrA20	Pasteurella multocida	trimethoprim resistant dihydrofolate reductase dfr	diaminopyrimidine antibiotic	antibiotic target replacement	43.4	166	85	4	5	163	6	169	1.09e-41	134
PG_REVIVE01_01981	CDO13836.1	ARO:3005044	OmpA	OmpA	Klebsiella pneumoniae	General Bacterial Porin with reduced permeability to peptide antibiotics	peptide antibiotic	reduced permeability to antibiotic	45.1	91	46	2	525	612	248	337	6.50e-17	80.1
PG_REVIVE01_02002	AAU95768.1	ARO:3000026	mepA	mepA	Staphylococcus aureus	multidrug and toxic compound extrusion (MATE) transporter	glycylcycline;tetracycline antibiotic	antibiotic efflux	20	426	321	7	9	425	11	425	2.39e-19	87
PG_REVIVE01_02010	BAJ10053.1	ARO:3002874	FosC2	FosC2	Escherichia coli	fosC phosphotransferase family	phosphonic acid antibiotic	antibiotic inactivation	30.8	117	65	5	8	121	6	109	1.08e-08	47.4
PG_REVIVE01_02013	AAV85982.1	ARO:3000535	macB	macB	Neisseria gonorrhoeae	ATP-binding cassette (ABC) antibiotic efflux pump	macrolide antibiotic	antibiotic efflux	45.9	218	117	1	5	221	3	220	2.08e-58	192
PG_REVIVE01_02014	AAV85982.1	ARO:3000535	macB	macB	Neisseria gonorrhoeae	ATP-binding cassette (ABC) antibiotic efflux pump	macrolide antibiotic	antibiotic efflux	24.5	420	282	9	7	421	255	644	1.40e-26	109
PG_REVIVE01_02015	AAV85982.1	ARO:3000535	macB	macB	Neisseria gonorrhoeae	ATP-binding cassette (ABC) antibiotic efflux pump	macrolide antibiotic	antibiotic efflux	26.1	426	282	12	2	421	246	644	1.88e-26	108
PG_REVIVE01_02016	ABS43901.1	ARO:3000783	cmeA	cmeA	Campylobacter jejuni subsp. doylei 269.97	resistance-nodulation-cell division (RND) antibiotic efflux pump	cephalosporin;fluoroquinolone antibiotic;fusidane antibiotic;macrolide antibiotic	antibiotic efflux	23	344	221	7	34	363	34	347	5.17e-11	60.5
PG_REVIVE01_02120	AAR84672.1	ARO:3002925	vanR_in_vanF_cl	vanR gene in vanF cluster	Paenibacillus popilliae ATCC 14706	glycopeptide resistance gene cluster;vanR	glycopeptide antibiotic	antibiotic target alteration	30.8	104	69	1	1061	1164	5	105	3.07e-14	70.9
PG_REVIVE01_02129	AAC75429.1	ARO:3000833	evgS	evgS	Escherichia coli str. K-12 substr. MG1655	major facilitator superfamily (MFS) antibiotic efflux pump;resistance-nodulation-cell division (RND) antibiotic efflux pump	fluoroquinolone antibiotic;macrolide antibiotic;penam;tetracycline antibiotic	antibiotic efflux	32.5	240	151	5	425	653	698	937	2.07e-26	112
PG_REVIVE01_02144	AAC75429.1	ARO:3000833	evgS	evgS	Escherichia coli str. K-12 substr. MG1655	major facilitator superfamily (MFS) antibiotic efflux pump;resistance-nodulation-cell division (RND) antibiotic efflux pump	fluoroquinolone antibiotic;macrolide antibiotic;penam;tetracycline antibiotic	antibiotic efflux	28.6	168	108	7	3	166	959	1118	2.98e-08	52.8
PG_REVIVE01_02165	AAA86871.1	ARO:3002841	vatB	vatB	Staphylococcus aureus	streptogramin vat acetyltransferase	streptogramin A antibiotic;streptogramin antibiotic	antibiotic inactivation	45.1	51	28	0	103	153	117	167	1.90e-07	46.6
PG_REVIVE01_02205	AAC75429.1	ARO:3000833	evgS	evgS	Escherichia coli str. K-12 substr. MG1655	major facilitator superfamily (MFS) antibiotic efflux pump;resistance-nodulation-cell division (RND) antibiotic efflux pump	fluoroquinolone antibiotic;macrolide antibiotic;penam;tetracycline antibiotic	antibiotic efflux	26	443	295	13	807	1239	712	1131	2.85e-31	130
PG_REVIVE01_02310	AAF67494.2	ARO:3002522	novA	novA	Streptomyces niveus	ATP-binding cassette (ABC) antibiotic efflux pump	aminocoumarin antibiotic	antibiotic efflux	28.8	233	136	9	7	224	361	578	1.00e-14	69.7
PG_REVIVE01_02344	AEY83581.1	ARO:3000510	Saur_mupB_MUP	Staphylococcus aureus mupB conferring resistance to mupirocin	Staphylococcus aureus	antibiotic-resistant isoleucyl-tRNA synthetase (ileS)	mupirocin-like antibiotic	antibiotic target alteration	37.7	1077	555	20	20	1089	12	979	3.25e-249	732
PG_REVIVE01_02373	AAK37618.1	ARO:3005008	TxR	TxR	Vibrio harveyi	ATP-binding cassette (ABC) antibiotic efflux pump	tetracycline antibiotic	antibiotic efflux	37	311	180	5	146	456	23	317	4.43e-59	194
PG_REVIVE01_02403	AAF40764.1	ARO:3003962	farB	farB	Neisseria meningitidis MC58	major facilitator superfamily (MFS) antibiotic efflux pump	antibacterial free fatty acids	antibiotic efflux	26.3	411	293	3	23	427	13	419	1.58e-34	132
PG_REVIVE01_02423	AAA65953.1	ARO:3002919	vanR_in_vanA_cl	vanR gene in vanA cluster	Enterococcus faecium	glycopeptide resistance gene cluster;vanR	glycopeptide antibiotic	antibiotic target alteration	35.5	231	134	6	2	222	4	229	2.30e-37	127
PG_REVIVE01_02442	AAD51347.1	ARO:3003067	smeS	smeS	Stenotrophomonas maltophilia	resistance-nodulation-cell division (RND) antibiotic efflux pump	aminoglycoside antibiotic;cephalosporin;cephamycin;penam	antibiotic efflux	30.7	153	77	6	307	438	318	462	4.75e-08	52
PG_REVIVE01_02443	AAL27445.1	ARO:3002924	vanR_in_vanE_cl	vanR gene in vanE cluster	Enterococcus faecalis	glycopeptide resistance gene cluster;vanR	glycopeptide antibiotic	antibiotic target alteration	28.9	121	80	2	6	126	2	116	2.07e-06	45.8
PG_REVIVE01_02458	APB03219.1	ARO:3003986	TaeA	TaeA	Paenibacillus sp. LC231	ATP-binding cassette (ABC) antibiotic efflux pump	pleuromutilin antibiotic	antibiotic efflux	30.4	523	345	8	33	545	3	516	2.82e-68	230
PG_REVIVE01_02468	CCC86795.1	ARO:3001209	mecC	mecC	Staphylococcus aureus subsp. aureus LGA251	methicillin resistant PBP2	carbapenem;cephalosporin;cephamycin;monobactam;penam	antibiotic target replacement	25	565	354	20	53	595	142	658	3.17e-32	129
PG_REVIVE01_02575	AAC75429.1	ARO:3000833	evgS	evgS	Escherichia coli str. K-12 substr. MG1655	major facilitator superfamily (MFS) antibiotic efflux pump;resistance-nodulation-cell division (RND) antibiotic efflux pump	fluoroquinolone antibiotic;macrolide antibiotic;penam;tetracycline antibiotic	antibiotic efflux	34	235	144	7	389	612	702	936	9.33e-27	113
PG_REVIVE01_02576	AAC75429.1	ARO:3000833	evgS	evgS	Escherichia coli str. K-12 substr. MG1655	major facilitator superfamily (MFS) antibiotic efflux pump;resistance-nodulation-cell division (RND) antibiotic efflux pump	fluoroquinolone antibiotic;macrolide antibiotic;penam;tetracycline antibiotic	antibiotic efflux	26.7	430	296	9	816	1239	711	1127	2.49e-30	127
PG_REVIVE01_02605	AXY65402.1	ARO:3005021	cfr(D)	cfr(D)	Enterococcus faecium	Cfr 23S ribosomal RNA methyltransferase	glycopeptide antibiotic;lincosamide antibiotic;oxazolidinone antibiotic;phenicol antibiotic;streptogramin antibiotic	antibiotic target alteration	34.6	332	205	7	14	334	11	341	1.15e-50	169
PG_REVIVE01_02612	AAK37618.1	ARO:3005008	TxR	TxR	Vibrio harveyi	ATP-binding cassette (ABC) antibiotic efflux pump	tetracycline antibiotic	antibiotic efflux	43.5	239	128	2	15	251	23	256	1.13e-63	204
PG_REVIVE01_02621	AAL14440.1	ARO:3000775	adeB	adeB	Acinetobacter baumannii	resistance-nodulation-cell division (RND) antibiotic efflux pump	glycylcycline;tetracycline antibiotic	antibiotic efflux	24	1056	742	23	9	1029	6	1035	2.67e-67	242
PG_REVIVE01_02633	AKA86814.1	ARO:3003746	optrA	optrA	Enterococcus faecalis	Miscellaneous ABC-F subfamily ATP-binding cassette ribosomal protection proteins	oxazolidinone antibiotic;phenicol antibiotic	antibiotic target protection	34.6	575	354	9	9	573	28	590	1.06e-98	313
PG_REVIVE01_02658	AAC75136.1	ARO:3000793	mdtB	mdtB	Escherichia coli str. K-12 substr. MG1655	resistance-nodulation-cell division (RND) antibiotic efflux pump	aminocoumarin antibiotic	antibiotic efflux	28.1	1031	698	10	8	1020	17	1022	2.86e-116	380
PG_REVIVE01_02659	CAC14594.1	ARO:3003055	smeD	smeD	Stenotrophomonas maltophilia	resistance-nodulation-cell division (RND) antibiotic efflux pump	fluoroquinolone antibiotic;macrolide antibiotic;phenicol antibiotic;tetracycline antibiotic	antibiotic efflux	24.2	363	236	10	10	337	11	369	1.98e-19	85.5
PG_REVIVE01_02660	ACN32294.1	ARO:3000237	TolC	TolC	Escherichia coli	ATP-binding cassette (ABC) antibiotic efflux pump;major facilitator superfamily (MFS) antibiotic efflux pump;resistance-nodulation-cell division (RND) antibiotic efflux pump	aminocoumarin antibiotic;aminoglycoside antibiotic;carbapenem;cephalosporin;cephamycin;disinfecting agents and antiseptics;fluoroquinolone antibiotic;glycylcycline;macrolide antibiotic;penam;penem;peptide antibiotic;phenicol antibiotic;rifamycin antibiotic;tetracycline antibiotic	antibiotic efflux	21.8	358	243	8	118	453	87	429	4.94e-12	64.7
PG_REVIVE01_02689	AAC60781.1	ARO:3003048	rosA	rosA	Yersinia enterocolitica (type O:8)	major facilitator superfamily (MFS) antibiotic efflux pump	peptide antibiotic	antibiotic efflux	51.5	390	177	5	13	398	27	408	1.45e-128	374
PG_REVIVE01_02707	AAF86641.1	ARO:3002922	vanR_in_vanC_cl	vanR gene in vanC cluster	Enterococcus gallinarum	glycopeptide resistance gene cluster;vanR	glycopeptide antibiotic	antibiotic target alteration	33.3	141	83	4	1095	1230	5	139	1.01e-16	78.2
PG_REVIVE01_02725	AAU95768.1	ARO:3000026	mepA	mepA	Staphylococcus aureus	multidrug and toxic compound extrusion (MATE) transporter	glycylcycline;tetracycline antibiotic	antibiotic efflux	24.5	421	300	9	9	421	12	422	3.94e-29	115
PG_REVIVE01_02740	AAA20117.1	ARO:3000195	tetB(P)	tetB(P)	Clostridium perfringens	tetracycline-resistant ribosomal protection protein	tetracycline antibiotic	antibiotic target protection	42.3	149	79	2	1	146	1	145	9.46e-24	102
PG_REVIVE01_02761	APB03220.1	ARO:3003987	VatI	VatI	Paenibacillus sp. LC231	streptogramin vat acetyltransferase	streptogramin A antibiotic;streptogramin antibiotic	antibiotic inactivation	42.3	52	30	0	136	187	115	166	1.77e-10	55.1
PG_REVIVE01_02764	AAA86871.1	ARO:3002841	vatB	vatB	Staphylococcus aureus	streptogramin vat acetyltransferase	streptogramin A antibiotic;streptogramin antibiotic	antibiotic inactivation	37.5	64	39	1	122	185	116	178	1.82e-08	50.1
PG_REVIVE01_02792	BAB36671.1	ARO:3000832	evgA	evgA	Escherichia coli O157:H7 str. Sakai	major facilitator superfamily (MFS) antibiotic efflux pump;resistance-nodulation-cell division (RND) antibiotic efflux pump	fluoroquinolone antibiotic;macrolide antibiotic;penam;tetracycline antibiotic	antibiotic efflux	30.3	76	52	1	9	84	4	78	3.78e-09	52.4
PG_REVIVE01_02902	ABX00624.1	ARO:3002881	lmrC	lmrC	Streptomyces lincolnensis	Miscellaneous ABC-F subfamily ATP-binding cassette ribosomal protection proteins	lincosamide antibiotic	antibiotic target protection	32.8	527	350	4	8	533	11	534	3.35e-96	300
PG_REVIVE01_02949	AAK76136.1	ARO:3000025	patB	patB	Streptococcus pneumoniae TIGR4	ATP-binding cassette (ABC) antibiotic efflux pump	fluoroquinolone antibiotic	antibiotic efflux	38.5	551	325	5	43	587	43	585	8.46e-117	356
PG_REVIVE01_02950	WP_104671188.1	ARO:3003948	efrA	efrA	Enterococcus faecalis	ATP-binding cassette (ABC) antibiotic efflux pump	fluoroquinolone antibiotic;macrolide antibiotic;rifamycin antibiotic	antibiotic efflux	38.2	571	349	3	1	570	1	568	4.67e-128	384
PG_REVIVE01_02960	AAC75314.1	ARO:3003578	PmrF	PmrF	Escherichia coli str. K-12 substr. MG1655	pmr phosphoethanolamine transferase	peptide antibiotic	antibiotic target alteration	30	310	205	6	1	304	7	310	4.18e-40	140
PG_REVIVE01_02976	AAF40763.1	ARO:3003961	farA	farA	Neisseria meningitidis MC58	major facilitator superfamily (MFS) antibiotic efflux pump	antibacterial free fatty acids	antibiotic efflux	31.9	301	190	7	49	346	49	337	1.61e-31	119
PG_REVIVE01_03006	AAG05187.1	ARO:3005067	ParS	ParS	Pseudomonas aeruginosa PAO1	Outer Membrane Porin (Opr);resistance-nodulation-cell division (RND) antibiotic efflux pump	aminoglycoside antibiotic;carbapenem;cephalosporin;cephamycin;disinfecting agents and antiseptics;fluoroquinolone antibiotic;macrolide antibiotic;monobactam;penam;penem;phenicol antibiotic;tetracycline antibiotic	antibiotic efflux;reduced permeability to antibiotic	28.4	222	146	6	270	487	211	423	9.04e-14	70.1
PG_REVIVE01_03007	AAR84672.1	ARO:3002925	vanR_in_vanF_cl	vanR gene in vanF cluster	Paenibacillus popilliae ATCC 14706	glycopeptide resistance gene cluster;vanR	glycopeptide antibiotic	antibiotic target alteration	37.3	228	136	3	2	223	5	231	1.47e-38	130
PG_REVIVE01_03009	CAM12479.1	ARO:3000567	tet(40)	tet(40)	uncultured bacterium	major facilitator superfamily (MFS) antibiotic efflux pump	tetracycline antibiotic	antibiotic efflux	22.4	335	223	12	4	312	31	354	2.30e-08	52.4
PG_REVIVE01_03023	AAC75429.1	ARO:3000833	evgS	evgS	Escherichia coli str. K-12 substr. MG1655	major facilitator superfamily (MFS) antibiotic efflux pump;resistance-nodulation-cell division (RND) antibiotic efflux pump	fluoroquinolone antibiotic;macrolide antibiotic;penam;tetracycline antibiotic	antibiotic efflux	27.7	372	243	8	803	1165	712	1066	5.60e-30	126
PG_REVIVE01_03056	AAC75089.1	ARO:3003577	ugd	ugd	Escherichia coli str. K-12 substr. MG1655	pmr phosphoethanolamine transferase	peptide antibiotic	antibiotic target alteration	55.4	435	147	5	5	439	1	388	4.18e-159	452
PG_REVIVE01_03090	AAA26793.1	ARO:3003748	oleC	oleC	Streptomyces antibioticus	ATP-binding cassette (ABC) antibiotic efflux pump	macrolide antibiotic	antibiotic efflux	31.8	299	193	5	11	299	8	305	2.57e-44	150
PG_REVIVE01_03091	AAA26793.1	ARO:3003748	oleC	oleC	Streptomyces antibioticus	ATP-binding cassette (ABC) antibiotic efflux pump	macrolide antibiotic	antibiotic efflux	37.7	215	133	1	9	222	6	220	1.63e-42	144
PG_REVIVE01_03148	AAA99504.1	ARO:3002987	bcrA	bcrA	Bacillus licheniformis	ATP-binding cassette (ABC) antibiotic efflux pump	peptide antibiotic	antibiotic efflux	44.4	223	121	1	5	227	4	223	2.13e-62	195
PG_REVIVE01_03173	AID93387.1	ARO:3004660	catB11	catB11	Klebsiella oxytoca KONIH1	chloramphenicol acetyltransferase (CAT)	phenicol antibiotic	antibiotic inactivation	41.7	60	29	1	122	181	112	165	2.75e-07	46.2
PG_REVIVE01_03221	AAG03814.1	ARO:3000377	MexA	MexA	Pseudomonas aeruginosa PAO1	resistance-nodulation-cell division (RND) antibiotic efflux pump	aminocoumarin antibiotic;carbapenem;cephalosporin;cephamycin;diaminopyrimidine antibiotic;fluoroquinolone antibiotic;macrolide antibiotic;monobactam;penam;penem;peptide antibiotic;phenicol antibiotic;sulfonamide antibiotic;tetracycline antibiotic	antibiotic efflux	23.8	366	243	11	5	348	10	361	9.97e-15	71.6
PG_REVIVE01_03222	AAG07064.1	ARO:3003693	MexK	MexK	Pseudomonas aeruginosa PAO1	resistance-nodulation-cell division (RND) antibiotic efflux pump	disinfecting agents and antiseptics;macrolide antibiotic;tetracycline antibiotic	antibiotic efflux	27.9	1022	723	6	2	1013	4	1021	1.83e-134	428
PG_REVIVE01_03225	AEP40503.1	ARO:3002929	vanR_in_vanN_cl	vanR gene in vanN cluster	Enterococcus faecium	glycopeptide resistance gene cluster;vanR	glycopeptide antibiotic	antibiotic target alteration	36.3	113	69	1	9	121	3	112	1.19e-18	81.3
PG_REVIVE01_03241	AAL27445.1	ARO:3002924	vanR_in_vanE_cl	vanR gene in vanE cluster	Enterococcus faecalis	glycopeptide resistance gene cluster;vanR	glycopeptide antibiotic	antibiotic target alteration	34.2	117	74	1	5	121	4	117	1.64e-12	58.9
PG_REVIVE01_03254	AAC75136.1	ARO:3000793	mdtB	mdtB	Escherichia coli str. K-12 substr. MG1655	resistance-nodulation-cell division (RND) antibiotic efflux pump	aminocoumarin antibiotic	antibiotic efflux	25.3	1041	736	22	23	1051	30	1040	8.50e-78	277
PG_REVIVE01_03274	AAG06942.1	ARO:3002985	arnA	arnA	Pseudomonas aeruginosa PAO1	pmr phosphoethanolamine transferase	peptide antibiotic	antibiotic target alteration	28.9	266	169	8	15	276	12	261	2.64e-27	109
PG_REVIVE01_03278	AAG05882.1	ARO:3000804	MexF	MexF	Pseudomonas aeruginosa PAO1	resistance-nodulation-cell division (RND) antibiotic efflux pump	diaminopyrimidine antibiotic;fluoroquinolone antibiotic;phenicol antibiotic	antibiotic efflux	46	1041	547	4	3	1029	5	1044	4.21e-290	834
PG_REVIVE01_03279	AAG05881.1	ARO:3000803	MexE	MexE	Pseudomonas aeruginosa PAO1	resistance-nodulation-cell division (RND) antibiotic efflux pump	diaminopyrimidine antibiotic;fluoroquinolone antibiotic;phenicol antibiotic	antibiotic efflux	31.4	370	248	5	4	371	8	373	2.04e-45	158
PG_REVIVE01_03280	AAG05883.1	ARO:3000805	OprN	OprN	Pseudomonas aeruginosa PAO1	resistance-nodulation-cell division (RND) antibiotic efflux pump	diaminopyrimidine antibiotic;fluoroquinolone antibiotic;phenicol antibiotic	antibiotic efflux	29.5	413	286	3	53	463	59	468	9.89e-56	189
PG_REVIVE01_03333	AAF63432.1	ARO:3003744	vatF	vatF	Yersinia enterocolitica	streptogramin vat acetyltransferase	streptogramin A antibiotic;streptogramin antibiotic	antibiotic inactivation	48.3	60	30	1	128	187	114	172	4.78e-11	57
PG_REVIVE01_03362	ATC67679.1	ARO:3000838	arlR	arlR	Staphylococcus aureus subsp. aureus str. Newman	major facilitator superfamily (MFS) antibiotic efflux pump	disinfecting agents and antiseptics;fluoroquinolone antibiotic	antibiotic efflux	37.2	121	72	2	341	460	4	121	2.28e-19	84.3
PG_REVIVE01_03376	APB03219.1	ARO:3003986	TaeA	TaeA	Paenibacillus sp. LC231	ATP-binding cassette (ABC) antibiotic efflux pump	pleuromutilin antibiotic	antibiotic efflux	40.2	513	299	3	37	548	31	536	5.46e-120	365
PG_REVIVE01_03388	AAF63432.1	ARO:3003744	vatF	vatF	Yersinia enterocolitica	streptogramin vat acetyltransferase	streptogramin A antibiotic;streptogramin antibiotic	antibiotic inactivation	47.8	203	97	4	4	203	15	211	3.07e-61	187
PG_REVIVE01_03411	CAC14594.1	ARO:3003055	smeD	smeD	Stenotrophomonas maltophilia	resistance-nodulation-cell division (RND) antibiotic efflux pump	fluoroquinolone antibiotic;macrolide antibiotic;phenicol antibiotic;tetracycline antibiotic	antibiotic efflux	23.1	363	246	7	8	339	10	370	3.35e-17	79
PG_REVIVE01_03412	AAG07064.1	ARO:3003693	MexK	MexK	Pseudomonas aeruginosa PAO1	resistance-nodulation-cell division (RND) antibiotic efflux pump	disinfecting agents and antiseptics;macrolide antibiotic;tetracycline antibiotic	antibiotic efflux	25	1023	736	15	10	1019	8	1012	3.21e-86	297
PG_REVIVE01_03414	AAC75429.1	ARO:3000833	evgS	evgS	Escherichia coli str. K-12 substr. MG1655	major facilitator superfamily (MFS) antibiotic efflux pump;resistance-nodulation-cell division (RND) antibiotic efflux pump	fluoroquinolone antibiotic;macrolide antibiotic;penam;tetracycline antibiotic	antibiotic efflux	26.2	564	371	12	154	706	597	1126	2.10e-36	145
PG_REVIVE01_03444	AAC75429.1	ARO:3000833	evgS	evgS	Escherichia coli str. K-12 substr. MG1655	major facilitator superfamily (MFS) antibiotic efflux pump;resistance-nodulation-cell division (RND) antibiotic efflux pump	fluoroquinolone antibiotic;macrolide antibiotic;penam;tetracycline antibiotic	antibiotic efflux	32.9	225	139	6	282	495	712	935	1.03e-28	117
PG_REVIVE01_03451	ADM92605.1	ARO:3000553	adeR	adeR	Acinetobacter baumannii	resistance-nodulation-cell division (RND) antibiotic efflux pump	glycylcycline;tetracycline antibiotic	antibiotic efflux	31.9	94	58	2	436	529	26	113	1.57e-08	52.8
PG_REVIVE01_03522	CAJ77856.1	ARO:3000777	adeF	adeF	Acinetobacter baumannii AYE	resistance-nodulation-cell division (RND) antibiotic efflux pump	fluoroquinolone antibiotic;tetracycline antibiotic	antibiotic efflux	21.7	1068	749	23	7	1025	2	1031	2.36e-56	209
PG_REVIVE01_03523	ATC67679.1	ARO:3000838	arlR	arlR	Staphylococcus aureus subsp. aureus str. Newman	major facilitator superfamily (MFS) antibiotic efflux pump	disinfecting agents and antiseptics;fluoroquinolone antibiotic	antibiotic efflux	41.1	224	125	4	1	223	1	218	4.01e-53	167
PG_REVIVE01_03524	BAA15934.1	ARO:3000829	baeS	baeS	Escherichia coli str. K-12 substr. W3110	resistance-nodulation-cell division (RND) antibiotic efflux pump	aminocoumarin antibiotic;aminoglycoside antibiotic	antibiotic efflux	21.6	231	161	8	177	390	229	456	8.94e-08	50.8
PG_REVIVE01_03528	AAM09850.1	ARO:3002944	vanH_in_vanD_cl	vanH gene in vanD cluster	Enterococcus faecium	glycopeptide resistance gene cluster;vanH	glycopeptide antibiotic	antibiotic target alteration	34.5	319	203	1	5	323	7	319	1.17e-56	184
PG_REVIVE01_03538	AAC75429.1	ARO:3000833	evgS	evgS	Escherichia coli str. K-12 substr. MG1655	major facilitator superfamily (MFS) antibiotic efflux pump;resistance-nodulation-cell division (RND) antibiotic efflux pump	fluoroquinolone antibiotic;macrolide antibiotic;penam;tetracycline antibiotic	antibiotic efflux	34.6	257	158	6	304	551	686	941	7.35e-34	134
PG_REVIVE01_03601	BAG33043.1	ARO:3003920	pgpB	pgpB	Porphyromonas gingivalis ATCC 33277	lipid A phosphatase	peptide antibiotic	antibiotic target alteration	45.4	205	110	1	2	204	1	205	8.88e-57	177
PG_REVIVE01_03637	CAE00499.1	ARO:3003835	cdeA	cdeA	Clostridioides difficile	multidrug and toxic compound extrusion (MATE) transporter	disinfecting agents and antiseptics;fluoroquinolone antibiotic	antibiotic efflux	27.3	399	284	4	24	420	20	414	2.15e-44	158
PG_REVIVE01_03688	ABD30512.1	ARO:3000839	arlS	arlS	Staphylococcus aureus subsp. aureus NCTC 8325	major facilitator superfamily (MFS) antibiotic efflux pump	disinfecting agents and antiseptics;fluoroquinolone antibiotic	antibiotic efflux	29.7	219	149	4	264	480	236	451	9.02e-22	94.7
PG_REVIVE01_03689	AAR84672.1	ARO:3002925	vanR_in_vanF_cl	vanR gene in vanF cluster	Paenibacillus popilliae ATCC 14706	glycopeptide resistance gene cluster;vanR	glycopeptide antibiotic	antibiotic target alteration	31.9	229	149	3	1	223	1	228	3.68e-36	124
PG_REVIVE01_03724	AAL19304.1	ARO:3000791	mdsC	mdsC	Salmonella enterica subsp. enterica serovar Typhimurium str. LT2	resistance-nodulation-cell division (RND) antibiotic efflux pump	carbapenem;cephalosporin;cephamycin;monobactam;penam;penem;phenicol antibiotic	antibiotic efflux	29.3	457	300	9	14	451	41	493	4.22e-42	153
PG_REVIVE01_03725	AAA74437.1	ARO:3000378	MexB	MexB	Pseudomonas aeruginosa	resistance-nodulation-cell division (RND) antibiotic efflux pump	aminocoumarin antibiotic;carbapenem;cephalosporin;cephamycin;diaminopyrimidine antibiotic;fluoroquinolone antibiotic;macrolide antibiotic;monobactam;penam;penem;peptide antibiotic;phenicol antibiotic;sulfonamide antibiotic;tetracycline antibiotic	antibiotic efflux	37.6	1015	623	7	5	1013	15	1025	1.78e-211	632
PG_REVIVE01_03726	ACJ41739.1	ARO:3000780	adeI	adeI	Acinetobacter baumannii AB0057	resistance-nodulation-cell division (RND) antibiotic efflux pump	carbapenem;cephalosporin;diaminopyrimidine antibiotic;fluoroquinolone antibiotic;lincosamide antibiotic;macrolide antibiotic;penem;phenicol antibiotic;rifamycin antibiotic;tetracycline antibiotic	antibiotic efflux	31.8	362	237	6	27	381	20	378	5.65e-42	149
PG_REVIVE01_03734	AAC75089.1	ARO:3003577	ugd	ugd	Escherichia coli str. K-12 substr. MG1655	pmr phosphoethanolamine transferase	peptide antibiotic	antibiotic target alteration	55.3	434	147	5	11	444	2	388	2.03e-158	450
PG_REVIVE01_03755	AAC60780.1	ARO:3003049	rosB	rosB	Yersinia enterocolitica (type O:8)	major facilitator superfamily (MFS) antibiotic efflux pump	peptide antibiotic	antibiotic efflux	27.7	383	267	4	6	380	6	386	7.55e-27	112
PG_REVIVE01_03917	ATC67679.1	ARO:3000838	arlR	arlR	Staphylococcus aureus subsp. aureus str. Newman	major facilitator superfamily (MFS) antibiotic efflux pump	disinfecting agents and antiseptics;fluoroquinolone antibiotic	antibiotic efflux	32.2	118	79	1	1	118	1	117	4.30e-13	65.5
PG_REVIVE01_03919	AAC75429.1	ARO:3000833	evgS	evgS	Escherichia coli str. K-12 substr. MG1655	major facilitator superfamily (MFS) antibiotic efflux pump;resistance-nodulation-cell division (RND) antibiotic efflux pump	fluoroquinolone antibiotic;macrolide antibiotic;penam;tetracycline antibiotic	antibiotic efflux	29.2	480	321	8	311	784	686	1152	5.87e-51	191
PG_REVIVE01_03920	BAE78116.1	ARO:3003576	eptA	eptA	Escherichia coli str. K-12 substr. W3110	pmr phosphoethanolamine transferase	peptide antibiotic	antibiotic target alteration	29.6	314	203	10	216	519	224	529	1.91e-31	125
PG_REVIVE01_03966	AAG05914.1	ARO:3004075	MuxC	MuxC	Pseudomonas aeruginosa PAO1	resistance-nodulation-cell division (RND) antibiotic efflux pump	aminocoumarin antibiotic;macrolide antibiotic;monobactam;tetracycline antibiotic	antibiotic efflux	22.9	519	358	10	9	523	7	487	7.38e-25	109
PG_REVIVE01_04023	AAC75314.1	ARO:3003578	PmrF	PmrF	Escherichia coli str. K-12 substr. MG1655	pmr phosphoethanolamine transferase	peptide antibiotic	antibiotic target alteration	30.8	146	91	5	4	140	8	152	8.82e-12	62.4
PG_REVIVE01_04039	ATC67679.1	ARO:3000838	arlR	arlR	Staphylococcus aureus subsp. aureus str. Newman	major facilitator superfamily (MFS) antibiotic efflux pump	disinfecting agents and antiseptics;fluoroquinolone antibiotic	antibiotic efflux	38.6	228	128	4	3	227	1	219	4.12e-48	155
PG_REVIVE01_04040	ACL82958.1	ARO:3002939	vanS_in_vanM_cl	vanS gene in vanM cluster	Enterococcus faecium	glycopeptide resistance gene cluster;vanS	glycopeptide antibiotic	antibiotic target alteration	29.9	221	152	3	354	573	132	350	1.41e-27	111
PG_REVIVE01_04057	AAC75271.1	ARO:3003952	YojI	YojI	Escherichia coli str. K-12 substr. MG1655	ATP-binding cassette (ABC) antibiotic efflux pump	peptide antibiotic	antibiotic efflux	29.6	206	122	5	7	207	322	509	1.70e-14	71.2
PG_REVIVE01_04125	CAH14033.1	ARO:3004100	LpeB	LpeB	Legionella pneumophila str. Paris	resistance-nodulation-cell division (RND) antibiotic efflux pump	macrolide antibiotic	antibiotic efflux	25.1	1035	724	20	4	1025	2	998	2.04e-90	308
PG_REVIVE01_04184	AAB41956.1	ARO:3000800	MexC	MexC	Pseudomonas aeruginosa	resistance-nodulation-cell division (RND) antibiotic efflux pump	aminocoumarin antibiotic;aminoglycoside antibiotic;cephalosporin;diaminopyrimidine antibiotic;fluoroquinolone antibiotic;macrolide antibiotic;penam;phenicol antibiotic;tetracycline antibiotic	antibiotic efflux	21.9	352	209	9	66	401	56	357	3.42e-06	45.8
PG_REVIVE01_04195	AAA99504.1	ARO:3002987	bcrA	bcrA	Bacillus licheniformis	ATP-binding cassette (ABC) antibiotic efflux pump	peptide antibiotic	antibiotic efflux	34	235	145	5	1	234	4	229	7.75e-36	126
PG_REVIVE01_04200	AAK37618.1	ARO:3005008	TxR	TxR	Vibrio harveyi	ATP-binding cassette (ABC) antibiotic efflux pump	tetracycline antibiotic	antibiotic efflux	41.3	310	166	5	141	450	23	316	7.67e-75	234
PG_REVIVE01_04317	AAF86220.1	ARO:3002844	vatE	vatE	Enterococcus faecium	streptogramin vat acetyltransferase	streptogramin A antibiotic;streptogramin antibiotic	antibiotic inactivation	37.3	118	65	3	76	192	57	166	3.54e-14	65.5
PG_REVIVE01_04325	AKA86814.1	ARO:3003746	optrA	optrA	Enterococcus faecalis	Miscellaneous ABC-F subfamily ATP-binding cassette ribosomal protection proteins	oxazolidinone antibiotic;phenicol antibiotic	antibiotic target protection	35.5	535	327	8	9	535	28	552	2.61e-98	309
PG_REVIVE01_04399	BAA16547.1	ARO:3000027	emrA	emrA	Escherichia coli str. K-12 substr. W3110	major facilitator superfamily (MFS) antibiotic efflux pump	fluoroquinolone antibiotic	antibiotic efflux	23.9	293	218	2	25	312	35	327	4.83e-21	90.1
PG_REVIVE01_04400	AAF40764.1	ARO:3003962	farB	farB	Neisseria meningitidis MC58	major facilitator superfamily (MFS) antibiotic efflux pump	antibacterial free fatty acids	antibiotic efflux	28.2	507	335	8	11	509	10	495	1.03e-72	237
PG_REVIVE01_04414	AAC75314.1	ARO:3003578	PmrF	PmrF	Escherichia coli str. K-12 substr. MG1655	pmr phosphoethanolamine transferase	peptide antibiotic	antibiotic target alteration	32.2	301	190	7	3	302	10	297	2.49e-40	140
PG_REVIVE01_04473	ATC67679.1	ARO:3000838	arlR	arlR	Staphylococcus aureus subsp. aureus str. Newman	major facilitator superfamily (MFS) antibiotic efflux pump	disinfecting agents and antiseptics;fluoroquinolone antibiotic	antibiotic efflux	37.2	121	72	2	1118	1237	4	121	1.10e-16	77.8
PG_REVIVE01_04478	AAC60780.1	ARO:3003049	rosB	rosB	Yersinia enterocolitica (type O:8)	major facilitator superfamily (MFS) antibiotic efflux pump	peptide antibiotic	antibiotic efflux	31	393	251	5	1	380	1	386	6.88e-35	137
PG_REVIVE01_04524	AAC75429.1	ARO:3000833	evgS	evgS	Escherichia coli str. K-12 substr. MG1655	major facilitator superfamily (MFS) antibiotic efflux pump;resistance-nodulation-cell division (RND) antibiotic efflux pump	fluoroquinolone antibiotic;macrolide antibiotic;penam;tetracycline antibiotic	antibiotic efflux	26.3	395	263	7	388	773	698	1073	1.88e-35	142
PG_REVIVE01_04549	AET10444.1	ARO:3004032	tetA(46)	tetA(46)	Streptococcus australis	ATP-binding cassette (ABC) antibiotic efflux pump	tetracycline antibiotic	antibiotic efflux	25.6	258	167	6	216	469	290	526	7.17e-14	70.9
PG_REVIVE01_04575	AAC75429.1	ARO:3000833	evgS	evgS	Escherichia coli str. K-12 substr. MG1655	major facilitator superfamily (MFS) antibiotic efflux pump;resistance-nodulation-cell division (RND) antibiotic efflux pump	fluoroquinolone antibiotic;macrolide antibiotic;penam;tetracycline antibiotic	antibiotic efflux	26.8	395	252	8	835	1227	714	1073	8.11e-37	148
PG_REVIVE01_04583	AAC75429.1	ARO:3000833	evgS	evgS	Escherichia coli str. K-12 substr. MG1655	major facilitator superfamily (MFS) antibiotic efflux pump;resistance-nodulation-cell division (RND) antibiotic efflux pump	fluoroquinolone antibiotic;macrolide antibiotic;penam;tetracycline antibiotic	antibiotic efflux	27.2	390	243	10	825	1209	720	1073	8.77e-31	129
PG_REVIVE01_04651	AAC75089.1	ARO:3003577	ugd	ugd	Escherichia coli str. K-12 substr. MG1655	pmr phosphoethanolamine transferase	peptide antibiotic	antibiotic target alteration	55.3	432	149	5	5	436	1	388	6.12e-158	449
PG_REVIVE01_04682	AAK37618.1	ARO:3005008	TxR	TxR	Vibrio harveyi	ATP-binding cassette (ABC) antibiotic efflux pump	tetracycline antibiotic	antibiotic efflux	39.8	304	173	3	147	450	23	316	9.28e-68	216
PG_REVIVE01_04780	AAC60780.1	ARO:3003049	rosB	rosB	Yersinia enterocolitica (type O:8)	major facilitator superfamily (MFS) antibiotic efflux pump	peptide antibiotic	antibiotic efflux	28.7	376	258	3	15	382	15	388	1.85e-29	120
PG_REVIVE01_04795	AAR84672.1	ARO:3002925	vanR_in_vanF_cl	vanR gene in vanF cluster	Paenibacillus popilliae ATCC 14706	glycopeptide resistance gene cluster;vanR	glycopeptide antibiotic	antibiotic target alteration	28.3	106	73	2	523	628	4	106	4.83e-09	54.7
PG_REVIVE01_04809	AAB58161.1	ARO:3003010	ceoB	ceoB	Burkholderia cepacia	resistance-nodulation-cell division (RND) antibiotic efflux pump	aminoglycoside antibiotic;fluoroquinolone antibiotic	antibiotic efflux	42.2	1015	573	6	5	1006	6	1019	8.55e-251	747
PG_REVIVE01_04810	ACJ41739.1	ARO:3000780	adeI	adeI	Acinetobacter baumannii AB0057	resistance-nodulation-cell division (RND) antibiotic efflux pump	carbapenem;cephalosporin;diaminopyrimidine antibiotic;fluoroquinolone antibiotic;lincosamide antibiotic;macrolide antibiotic;penem;phenicol antibiotic;rifamycin antibiotic;tetracycline antibiotic	antibiotic efflux	29.8	352	239	5	25	373	39	385	8.27e-47	162
PG_REVIVE01_04825	ABD30512.1	ARO:3000839	arlS	arlS	Staphylococcus aureus subsp. aureus NCTC 8325	major facilitator superfamily (MFS) antibiotic efflux pump	disinfecting agents and antiseptics;fluoroquinolone antibiotic	antibiotic efflux	27.6	243	148	7	346	574	223	451	3.61e-19	87.4
PG_REVIVE01_04826	CYF42523.1	ARO:3004047	kdpD	kdpD	Staphylococcus aureus	kdpDE	aminoglycoside antibiotic	antibiotic efflux	35.3	323	205	2	18	340	12	330	1.46e-60	206
PG_REVIVE01_04833	AAA25655.1	ARO:3004657	catA4	catA4	Proteus mirabilis	chloramphenicol acetyltransferase (CAT)	phenicol antibiotic	antibiotic inactivation	24.6	211	148	4	12	220	10	211	1.65e-22	88.6
PG_REVIVE01_04834	AAL27445.1	ARO:3002924	vanR_in_vanE_cl	vanR gene in vanE cluster	Enterococcus faecalis	glycopeptide resistance gene cluster;vanR	glycopeptide antibiotic	antibiotic target alteration	37.3	102	63	1	1	102	1	101	4.19e-17	77.4
PG_REVIVE01_04851	ADZ12699.1	ARO:3005091	RanA	RanA	Riemerella anatipestifer RA-GD	ATP-binding cassette (ABC) antibiotic efflux pump	aminoglycoside antibiotic	antibiotic efflux	30.9	217	147	3	51	266	25	239	4.58e-28	108
PG_REVIVE01_04873	AHA41505.1	ARO:3002930	vanR_in_vanO_cl	vanR gene in vanO cluster	Rhodococcus hoagii	glycopeptide resistance gene cluster;vanR	glycopeptide antibiotic	antibiotic target alteration	31	129	82	4	1	129	1	122	1.92e-06	43.5
PG_REVIVE01_04882	BAL43360.1	ARO:3003745	mefC	mefC	Photobacterium damselae subsp. damselae	major facilitator superfamily (MFS) antibiotic efflux pump	macrolide antibiotic	antibiotic efflux	48.2	398	206	0	4	401	6	403	5.56e-125	364
PG_REVIVE01_04889	AAV85982.1	ARO:3000535	macB	macB	Neisseria gonorrhoeae	ATP-binding cassette (ABC) antibiotic efflux pump	macrolide antibiotic	antibiotic efflux	29.8	131	85	3	290	417	515	641	5.89e-06	45.4
PG_REVIVE01_04897	CDO61516.1	ARO:3003949	efrB	efrB	Enterococcus faecium Partial	ATP-binding cassette (ABC) antibiotic efflux pump	fluoroquinolone antibiotic;macrolide antibiotic;rifamycin antibiotic	antibiotic efflux	26	204	127	6	8	200	171	361	2.17e-16	73.9
PG_REVIVE01_04979	ALV80601.1	ARO:3003801	bcr-1	bcr-1	Pseudomonas aeruginosa	major facilitator superfamily (MFS) antibiotic efflux pump	bicyclomycin-like antibiotic	antibiotic efflux	36.2	260	159	1	10	269	19	271	2.61e-43	153
PG_REVIVE01_04989	APB03219.1	ARO:3003986	TaeA	TaeA	Paenibacillus sp. LC231	ATP-binding cassette (ABC) antibiotic efflux pump	pleuromutilin antibiotic	antibiotic efflux	39.6	647	362	7	2	627	1	639	3.91e-146	435
PG_REVIVE01_05072	AAC73788.1	ARO:3003841	kdpE	kdpE	Escherichia coli str. K-12 substr. MG1655	kdpDE	aminoglycoside antibiotic	antibiotic efflux	21	205	155	4	10	209	4	206	5.17e-12	60.5
PG_REVIVE01_05080	AAL19304.1	ARO:3000791	mdsC	mdsC	Salmonella enterica subsp. enterica serovar Typhimurium str. LT2	resistance-nodulation-cell division (RND) antibiotic efflux pump	carbapenem;cephalosporin;cephamycin;monobactam;penam;penem;phenicol antibiotic	antibiotic efflux	27.5	458	313	7	16	459	41	493	3.91e-44	159
PG_REVIVE01_05081	ABS43151.1	ARO:3000784	cmeB	cmeB	Campylobacter jejuni subsp. doylei 269.97	resistance-nodulation-cell division (RND) antibiotic efflux pump	cephalosporin;fluoroquinolone antibiotic;fusidane antibiotic;macrolide antibiotic	antibiotic efflux	39	1050	605	14	6	1046	6	1029	8.19e-238	700
PG_REVIVE01_05082	ABG77965.1	ARO:3004042	Eclo_acrA	Enterobacter cloacae acrA	Enterobacter cloacae	resistance-nodulation-cell division (RND) antibiotic efflux pump	cephalosporin;disinfecting agents and antiseptics;fluoroquinolone antibiotic;glycylcycline;penam;phenicol antibiotic;rifamycin antibiotic;tetracycline antibiotic	antibiotic efflux	31.5	365	241	7	16	374	12	373	8.55e-44	154
PG_REVIVE01_05131	CCA59315.1	ARO:3007208	HelR	HelR	Streptomyces venezuelae ATCC 10712	helicase-like RNA polymerase protection protein	rifamycin antibiotic	antibiotic target protection	32.1	196	109	8	106	289	107	290	2.65e-18	86.3
PG_REVIVE01_05272	BAD59497.1	ARO:3000501	rpoB2	rpoB2	Nocardia farcinica IFM 10152	rifamycin-resistant beta-subunit of RNA polymerase (rpoB)	peptide antibiotic;rifamycin antibiotic	antibiotic target alteration;antibiotic target replacement	42.2	1309	489	14	8	1266	27	1118	0	955
