# Supplementary material for: Characterization and Safety Evaluation of Autoclaved Gut Commensal Parabacteroides goldsteinii RV-01
Source: Int J Mol Sci. 2024 Nov 25;25(23):12660. doi: 10.3390/ijms252312660 (PMC11641655; doi:10.3390/ijms252312660)
Supplement: Supplementary file 1 [file ijms-25-12660-s001.zip › Supplementary File S2.xlsx]

## Sheet: PG_REVIVE01.VFDB
Supplementary File S2. Analysis of the P. goldsteinii RV-01 genome for potential virulence factor genes against Virulence Factor DataBase (VFDB)
Query	VFG	ShortName	GeneName	VF	VFName	VFC	VFCName	Organism	Identity	Length	Mismatch	Gapopen	Qstart	Qend	Sstart	Send	Evalue	Bitscore
PG_REVIVE01_00008	VFG032654	lisK	HAMP domain-containing protein	VF0792	LisR/LisK	VFC0301	Regulation	Listeria seeligeri serovar 1/2b str. SLCC3954	23.5	196	148	2	241	436	249	442	1.04e-14	75.9
PG_REVIVE01_00009	VFG009864	mprA	response regulator transcription factor	VF0298	MprAB	VFC0301	Regulation	Mycobacterium gilvum PYR-GCK	33.9	224	146	2	3	225	2	224	1.15e-41	141
PG_REVIVE01_00031	VFG014964	algR	alginate biosynthesis regulatory protein AlgR	VF0091	Alginate	VFC0271	Biofilm	Pseudomonas aeruginosa PA7	30.6	216	139	8	1	212	1	209	4.61e-16	75.1
PG_REVIVE01_00032	VFG014977	algZ	sigma factor AlgU	VF0091	Alginate	VFC0271	Biofilm	Pseudomonas aeruginosa PA7	30.9	217	130	10	173	379	134	340	1.54e-08	55.8
PG_REVIVE01_00037	VFG018662	eno	phosphopyruvate hydratase	VF1060	Streptococcal enolase	VFC0251	Exoenzyme	Streptococcus gordonii str. Challis substr. CH1	73.1	420	112	1	3	421	4	423	1.28e-219	609
PG_REVIVE01_00086	VFG044401	hasI	unknown protein	VF1254	HasA	VFC0272	Nutritional/Metabolic factor	Serratia marcescens str. SM365	29.8	168	105	4	1	160	1	163	1.26e-14	67.8
PG_REVIVE01_00092	VFG032880	prsA2	post translocation chaperone PrsA2	VF0449	PrsA2	VFC0315	Post-translational modification	Listeria welshimeri serovar 6b str. SLCC5334	41.1	112	54	1	238	349	140	239	1.05e-17	83.6
PG_REVIVE01_00096	VFG000077	clpP	ATP-dependent Clp protease proteolytic subunit	VF0074	ClpP	VFC0282	Stress survival	Listeria monocytogenes EGD-e	56.3	190	83	0	32	221	5	194	1.49e-73	221
PG_REVIVE01_00100	VFG005775	cylA	ABC (ATP-binding cassette) transporter CylA	VF0279	#NAME?	VFC0235	Exotoxin	Streptococcus agalactiae NEM316	28	225	158	2	7	230	1	222	2.62e-25	101
PG_REVIVE01_00110	VFG050197	BCAH187_RS26510	glycosyltransferase	VF0659	Polysaccharide capsule	VFC0258	Immune modulation	Bacillus cereus AH187	31.7	319	191	6	288	579	3	321	4.22e-40	150
PG_REVIVE01_00111	VFG033884	hlyB	Hemolysin B	VF0225	#NAME?	VFC0235	Exotoxin	Escherichia coli ABU 83972	29.7	706	467	11	15	713	7	690	2.12e-94	308
PG_REVIVE01_00128	VFG013456	licC	phosphocholine cytidyltransferase	VF0044	LOS	VFC0258	Immune modulation	Haemophilus influenzae PittEE	33.8	240	142	6	7	240	1	229	9.71e-37	135
PG_REVIVE01_00129	VFG037945	BJAB07104_RS00490	glycosyltransferase	VF0465	Capsule	VFC0258	Immune modulation	Acinetobacter baumannii BJAB07104	39.2	199	116	2	4	197	3	201	1.50e-34	135
PG_REVIVE01_00132	VFG016374	BC_RS26260	glycosyltransferase	VF0659	Polysaccharide capsule	VFC0258	Immune modulation	Bacillus cereus ATCC 14579	30.9	269	173	3	8	274	3	260	6.98e-34	131
PG_REVIVE01_00150	VFG044405	hasD	unknown protein	VF1254	HasA	VFC0272	Nutritional/Metabolic factor	Serratia marcescens str. SM365	31.1	180	91	8	2	169	322	480	5.08e-09	56.2
PG_REVIVE01_00169	VFG038840	flmH	short chain dehydrogenase/reductase family oxidoreductase	VF0473	Polar flagella	VFC0204	Motility	Aeromonas hydrophila ML09-119	39	251	142	3	5	255	2	241	3.94e-47	157
PG_REVIVE01_00179	VFG013253	msbA	lipid transporter ATP-binding/permease	VF0044	LOS	VFC0258	Immune modulation	Haemophilus somnus 129PT	37.5	518	317	5	100	613	65	579	1.03e-99	315
PG_REVIVE01_00192	VFG038762	flrB	two-component sensor kinase	VF0473	Polar flagella	VFC0204	Motility	Aeromonas veronii B565	26.2	210	143	6	179	380	126	331	1.07e-15	77.4
PG_REVIVE01_00204	VFG001442	ibeA	invasion protein IbeA	VF0237	Ibes	VFC0083	Invasion	Escherichia coli O18:K1:H7 str. RS218	25.1	479	274	12	39	469	11	452	6.29e-35	135
PG_REVIVE01_00222	VFG007662	rmlD	dTDP-4-dehydrorhamnose reductase	VF0624	Capsular polysaccharide	VFC0258	Immune modulation	Vibrio vulnificus YJ016	38.9	285	161	5	4	279	3	283	1.93e-63	201
PG_REVIVE01_00227	VFG041577	ETAE_RS04225	two component system sensor kinase	VF1266	T3SS	VFC0086	Effector delivery system	Edwardsiella tarda EIB202	36.6	235	137	5	391	619	377	605	7.29e-28	119
PG_REVIVE01_00232	VFG022828	ahpC	peroxiredoxin	VF0306	AhpC	VFC0282	Stress survival	Mycobacterium marinum M	42.5	167	89	3	13	178	25	185	1.77e-39	133
PG_REVIVE01_00248	VFG027265	devR/dosR	two component transcriptional regulatoryprotein	VF0317	DevRS	VFC0301	Regulation	Mycobacterium tuberculosis CAS/NITR204	25	204	132	5	5	188	2	204	1.39e-08	52.8
PG_REVIVE01_00253	VFG009890	devR/dosR	response regulator transcription factor	VF0317	DevRS	VFC0301	Regulation	Mycobacterium avium 104	24.1	203	133	3	6	188	3	204	5.86e-09	53.9
PG_REVIVE01_00275	VFG041873	CV_RS12725	two component system sensor kinase	SPI-2 like) (VF1260	Cpi-2 encoded T3SS	VFC0086	Effector delivery system	Chromobacterium violaceum ATCC 12472	26	423	271	11	817	1201	401	819	5.58e-30	129
PG_REVIVE01_00293	VFG001444	aslA	putative arylsulfatase	VF0238	AslA	VFC0083	Invasion	Escherichia coli O18:K1:H7 str. RS218	26.8	456	218	20	20	431	80	463	8.51e-28	115
PG_REVIVE01_00294	VFG044401	hasI	unknown protein	VF1254	HasA	VFC0272	Nutritional/Metabolic factor	Serratia marcescens str. SM365	29.7	158	97	4	22	173	7	156	5.57e-16	71.6
PG_REVIVE01_00303	VFG000121	algU	alginate biosynthesis protein AlgZ/FimS	VF0091	Alginate	VFC0271	Biofilm	Pseudomonas aeruginosa PAO1	29.3	181	112	4	6	175	7	182	7.25e-20	82.4
PG_REVIVE01_00306	VFG043408	BCE_RS08700	response regulator	VF0670	Peritrichous flagella	VFC0204	Motility	Bacillus cereus ATCC 10987	33.6	113	72	1	14	123	5	117	9.41e-16	68.2
PG_REVIVE01_00320	VFG015078	gacS	response regulator	VF0908	GacS/GacA two-component system	VFC0301	Regulation	Pseudomonas mendocina ymp	31.2	237	147	7	219	445	281	511	1.94e-21	97.4
PG_REVIVE01_00321	VFG001231	chpA	still frameshift probable component of chemotactic signal transduction system	VF0082	Type IV pili	VFC0001	Adherence	Pseudomonas aeruginosa PAO1	32.2	121	78	2	5	123	2354	2472	6.83e-14	70.5
PG_REVIVE01_00325	VFG031691	senX3	two-component sensor histidine kinase	VF0857	SenX3	VFC0301	Regulation	Mycobacterium sp. JDM601	29.5	244	162	5	155	393	142	380	1.25e-19	89.7
PG_REVIVE01_00326	VFG009835	prrA	two-component system response regulator PrrA	VF0823	PrrA/B	VFC0301	Regulation	Mycobacterium vanbaalenii PYR-1	34.5	229	140	7	3	228	9	230	4.12e-34	122
PG_REVIVE01_00343	VFG011123	bvgS	virulence factors two-component system sensor histidine kinase BvgS	VF0336	BvgAS	VFC0301	Regulation	Bordetella bronchiseptica RB50	27.3	509	320	17	281	742	701	1206	3.81e-35	144
PG_REVIVE01_00344	VFG001214	pilR	two-component response regulator PilR	VF0082	Type IV pili	VFC0001	Adherence	Pseudomonas aeruginosa PAO1	34.4	445	279	4	1	433	1	444	6.15e-76	243
PG_REVIVE01_00392	VFG001731	iha	bifunctional siderophore receptor/adhesin Iha	VF1157	C3610	VFC0001	Adherence	Escherichia coli CFT073	27.9	190	108	6	110	289	26	196	7.48e-10	62.4
PG_REVIVE01_00394	VFG012969	iroE	catecholate siderophore esterase IroE	VF0983	Salmochelin synthesis and transport	VFC0272	Nutritional/Metabolic factor	Shigella dysenteriae Sd197	26.9	234	145	10	58	276	83	305	1.21e-10	60.8
PG_REVIVE01_00400	VFG012633	ireA	TonB-dependent siderophore receptor IreA	VF1117	Iron-regulated element	VFC0272	Nutritional/Metabolic factor	Escherichia coli CFT073	24.5	466	298	21	117	549	31	475	5.09e-15	79
PG_REVIVE01_00403	VFG027322(gb|WP_015306641) (relA) Probable GTP pyrophosphokinase RelA (ATP:GTP 3'-pyrophosphotransferase)	(P)PPGPP synthetase	(GTP diphosphokinase)	VF0287	RelA	VFC0301	Regulation	Mycobacterium smegmatis JS623	33.7	744	419	15	50	760	76	778	1.40e-129	404
PG_REVIVE01_00404	VFG043453	aae	autolysin/adhesin Aae	VF1000	SE2319	VFC0001	Adherence	Staphylococcus epidermidis ATCC 12228	34.3	137	71	3	373	508	75	193	1.15e-10	62.8
PG_REVIVE01_00407	VFG038725	B565_RS05765	CobQ/CobB/MinD/ParA family protein	VF0473	Polar flagella	VFC0204	Motility	Aeromonas veronii B565	32.8	247	161	2	7	249	6	251	1.86e-40	140
PG_REVIVE01_00432	VFG030684	sugC	sn-glycerol-3-phosphate ABC transporter ATP-binding protein UgpC	VF0842	Trehalose-recycling ABC transporter	VFC0272	Nutritional/Metabolic factor	Mycobacterium vanbaalenii PYR-1	38.5	205	114	6	1	204	1	194	1.55e-31	119
PG_REVIVE01_00434	VFG014979	algZ	sigma factor AlgU	VF0091	Alginate	VFC0271	Biofilm	Pseudomonas syringae pv. tomato str. DC3000	26	235	165	4	124	352	115	346	1.10e-21	94.7
PG_REVIVE01_00435	VFG012195	virR	LytTR family DNA-binding domain-containing protein	VF0729	VirR/VirS two component system	VFC0301	Regulation	Clostridium perfringens str. 13	29.8	188	109	5	47	231	49	216	7.23e-17	77
PG_REVIVE01_00440	VFG001214	pilR	two-component response regulator PilR	VF0082	Type IV pili	VFC0001	Adherence	Pseudomonas aeruginosa PAO1	35.1	445	276	4	1	433	1	444	4.37e-76	244
PG_REVIVE01_00441	VFG041873	CV_RS12725	two component system sensor kinase	SPI-2 like) (VF1260	Cpi-2 encoded T3SS	VFC0086	Effector delivery system	Chromobacterium violaceum ATCC 12472	26.1	418	244	9	299	653	400	815	6.92e-31	130
PG_REVIVE01_00444	VFG002440	bprB	two-component response regulator	VF0428	Bsa T3SS	VFC0086	Effector delivery system	Burkholderia pseudomallei K96243	42.1	57	33	0	194	250	156	212	6.57e-06	45.8
PG_REVIVE01_00477	VFG014912	algU	alginate biosynthesis protein AlgZ/FimS	VF0091	Alginate	VFC0271	Biofilm	Pseudomonas putida KT2440	34.6	81	53	0	2	82	7	87	8.44e-11	56.2
PG_REVIVE01_00496	VFG009861	mprA	response regulator transcription factor	VF0298	MprAB	VFC0301	Regulation	Mycobacterium leprae TN	33.6	223	147	1	5	226	1	223	7.02e-38	132
PG_REVIVE01_00498	VFG039549	CBU_1594	Coxiella Dot/Icm type IVB secretion system translocated effector	VF0696	T4SS secreted effectors	VFC0086	Effector delivery system	Coxiella burnetii RSA 493	36.9	149	88	2	3	149	5	149	6.13e-22	85.5
PG_REVIVE01_00533	VFG017284	YPSIP31758_RS20525	two component system sensor kinase	chromosomally encoded) (VF1023	TTSS	VFC0086	Effector delivery system	Yersinia pseudotuberculosis IP 31758	27.3	410	251	10	391	755	392	799	1.21e-28	123
PG_REVIVE01_00539	VFG047441	bplA	biotin--[acetyl-CoA-carboxylase] ligase	VF0552	Biotin synthesis	VFC0272	Nutritional/Metabolic factor	Francisella sp. TX077308	25.7	237	162	5	18	248	28	256	7.22e-16	74.7
PG_REVIVE01_00549	VFG041873	CV_RS12725	two component system sensor kinase	SPI-2 like) (VF1260	Cpi-2 encoded T3SS	VFC0086	Effector delivery system	Chromobacterium violaceum ATCC 12472	34.1	223	145	2	401	621	400	622	1.48e-27	118
PG_REVIVE01_00560	VFG014260	flgJ	flagellar rod assembly protein/muramidase FlgJ	VF0273	Flagella	VFC0204	Motility	Pseudomonas entomophila L48	27.2	158	90	5	2	144	234	381	4.03e-11	59.7
PG_REVIVE01_00633	VFG048238	fimE	tyrosine recombinase	VF0566	Type I fimbriae	VFC0001	Adherence	Klebsiella pneumoniae subsp. rhinoscleromatis SB3432	32.9	173	103	4	113	279	7	172	1.01e-19	85.1
PG_REVIVE01_00639	VFG023783	YE105_RS07900	mannose-1-phosphate guanylyltransferase/mannose-6-phosphate isomerase	VF0392	O-antigen	VFC0258	Immune modulation	Yersinia enterocolitica subsp. palearctica 105.5R(r)	34.2	351	212	10	7	348	6	346	4.80e-57	192
PG_REVIVE01_00649	VFG038762	flrB	two-component sensor kinase	VF0473	Polar flagella	VFC0204	Motility	Aeromonas veronii B565	27.8	212	141	6	122	328	130	334	7.05e-19	85.9
PG_REVIVE01_00653	VFG038900	hlyA	Hemolysin A	VF0646	Hemolysin HlyA	VFC0235	Exotoxin	Aeromonas hydrophila subsp. hydrophila ATCC 7966	28.5	407	285	4	17	419	20	424	5.25e-57	193
PG_REVIVE01_00665	VFG014101	PA3157	acetyltransferase	VF0085	LPS	VFC0258	Immune modulation	Pseudomonas aeruginosa PAO1	28.8	330	185	14	34	340	47	349	9.54e-16	78.2
PG_REVIVE01_00681	VFG042240	hrpL	HrpL	VF1283	T3SS	VFC0086	Effector delivery system	Pantoea stewartii subsp. stewartii str. SS104	30.9	152	86	4	19	161	37	178	1.45e-10	57
PG_REVIVE01_00683	VFG012590	sitD	iron/manganese ABC transporter permease subunit SitD	VF1116	Iron/manganese transport	VFC0272	Nutritional/Metabolic factor	Escherichia coli APEC O1	27.3	253	183	1	6	258	9	260	1.45e-23	96.7
PG_REVIVE01_00706	VFG037489	AB57_RS05105	FecR domain-containing protein	VF0636	HemO cluster	VFC0272	Nutritional/Metabolic factor	Acinetobacter baumannii AB0057	32.5	154	91	5	88	233	96	244	1.42e-12	67.4
PG_REVIVE01_00715	VFG037489	AB57_RS05105	FecR domain-containing protein	VF0636	HemO cluster	VFC0272	Nutritional/Metabolic factor	Acinetobacter baumannii AB0057	35.3	119	68	4	76	191	86	198	2.96e-09	57.4
PG_REVIVE01_00716	VFG044401	hasI	unknown protein	VF1254	HasA	VFC0272	Nutritional/Metabolic factor	Serratia marcescens str. SM365	34	106	60	3	58	159	53	152	1.05e-10	57.4
PG_REVIVE01_00731	VFG042736	rpoN	RNA polymerase factor sigma-54	VF0082	Type IV pili	VFC0001	Adherence	Pseudomonas aeruginosa PAO1	32.9	499	290	11	14	484	15	496	4.44e-69	228
PG_REVIVE01_00747	VFG037720	adeG	cation/multidrug efflux pump	VF0504	AdeFGH efflux pump	VFC0271	Biofilm	Acinetobacter baumannii ACICU	32.6	1046	657	15	3	1007	2	1040	1.73e-155	487
PG_REVIVE01_00749	VFG023581	YE105_RS01775	AraC family transcriptional regulator	chromosomally encoded) (VF1023	TTSS	VFC0086	Effector delivery system	Yersinia enterocolitica subsp. palearctica 105.5R(r)	31.3	96	66	0	284	379	136	231	2.24e-08	54.3
PG_REVIVE01_00752	VFG000313	gluP	glucose/galactose transporter	VF0056	LPS	VFC0258	Immune modulation	Helicobacter pylori 26695	25.6	437	274	8	9	430	2	402	5.11e-41	150
PG_REVIVE01_00763	VFG016015	pvdO	pyoverdine biosynthesis protein PvdO	VF0094	Pyoverdine	VFC0272	Nutritional/Metabolic factor	Pseudomonas fluorescens Pf0-1	29.8	188	107	5	268	455	138	300	2.39e-13	70.5
PG_REVIVE01_00770	VFG014263	flgJ	flagellar rod assembly protein/muramidase FlgJ	VF0273	Flagella	VFC0204	Motility	Pseudomonas mendocina ymp	30.6	157	85	6	6	148	234	380	5.29e-12	62.4
PG_REVIVE01_00787	VFG019942	gacS	response regulator	VF0908	GacS/GacA two-component system	VFC0301	Regulation	Pseudomonas fluorescens SBW25	29	124	83	1	1	119	662	785	1.15e-08	57.8
PG_REVIVE01_00792	VFG039620	CBUK_RS00415	Coxiella Dot/Icm type IVB secretion system translocated effector	VF0696	T4SS secreted effectors	VFC0086	Effector delivery system	Coxiella burnetii CbuK_Q154	34.3	283	183	3	22	303	4	284	4.63e-58	188
PG_REVIVE01_00864	VFG047584	purCD	fusion protein PurC/PurD	VF0559	Purine biosynthesis	VFC0272	Nutritional/Metabolic factor	Francisella cf. tularensis subsp. novicida 3523	34.6	439	247	15	1	419	328	746	3.75e-55	194
PG_REVIVE01_00885	VFG039696	coxFIC1	Coxiella Dot/Icm type IVB secretion system translocated effector	VF0696	T4SS secreted effectors	VFC0086	Effector delivery system	Coxiella burnetii RSA 493	32.7	272	164	7	7	265	16	281	8.20e-35	130
PG_REVIVE01_00898	VFG037491	BJAB0715_RS05235	FecR domain-containing protein	VF0636	HemO cluster	VFC0272	Nutritional/Metabolic factor	Acinetobacter baumannii BJAB0715	25.8	182	119	8	165	334	134	311	8.23e-12	65.5
PG_REVIVE01_00906	VFG027215	mprA	response regulator mprA	VF0298	MprAB	VFC0301	Regulation	Mycobacterium tuberculosis CAS/NITR204	36.9	122	74	2	1066	1186	1	120	2.11e-17	82.8
PG_REVIVE01_00921	VFG015078	gacS	response regulator	VF0908	GacS/GacA two-component system	VFC0301	Regulation	Pseudomonas mendocina ymp	32.9	252	145	6	817	1063	282	514	6.44e-24	109
PG_REVIVE01_00932	VFG044095	PA3410	ECF subfamily sigma-70 factor	VF0939	HasA-type hemophore-mediated heme uptake system	VFC0272	Nutritional/Metabolic factor	Pseudomonas aeruginosa PAO1	27	159	110	4	20	174	13	169	1.72e-13	65.1
PG_REVIVE01_00952	VFG050255	CT_473	hypothetical protein	VF0711	TTSS secreted effectors	VFC0086	Effector delivery system	Chlamydia trachomatis D/UW-3/CX	55.7	61	27	0	13	73	14	74	1.73e-18	72.4
PG_REVIVE01_00965	VFG041873	CV_RS12725	two component system sensor kinase	SPI-2 like) (VF1260	Cpi-2 encoded T3SS	VFC0086	Effector delivery system	Chromobacterium violaceum ATCC 12472	24.4	430	260	9	796	1172	401	818	8.54e-22	102
PG_REVIVE01_00976	VFG014025	pilH	twitching motility protein PilH	VF0082	Type IV pili	VFC0001	Adherence	Pseudomonas fluorescens Pf-5	35.9	117	74	1	1099	1214	3	119	3.64e-20	87.4
PG_REVIVE01_00986	VFG037720	adeG	cation/multidrug efflux pump	VF0504	AdeFGH efflux pump	VFC0271	Biofilm	Acinetobacter baumannii ACICU	20.5	1056	730	26	2	999	17	1021	2.65e-34	143
PG_REVIVE01_00987	VFG037720	adeG	cation/multidrug efflux pump	VF0504	AdeFGH efflux pump	VFC0271	Biofilm	Acinetobacter baumannii ACICU	23.7	1072	756	16	3	1046	2	1039	5.21e-71	256
PG_REVIVE01_00991	VFG023851	ddrA	daunorubicin resistance protein DrrA family ABC transporter ATP-binding protein	VF0309	PDIM	VFC0258	Immune modulation	Mycobacterium intracellulare str. MOTT36Y	34.6	228	146	3	1	227	4	229	1.31e-36	132
PG_REVIVE01_00995	VFG045531	LPG_RS08320	Dot/Icm type IV secretion system effector	VF0798	Dot/Icm T4SS secreted effectors	VFC0086	Effector delivery system	Legionella pneumophila subsp. pneumophila str. Philadelphia 1	33.9	383	212	11	6	367	10	372	3.83e-54	182
PG_REVIVE01_00998	VFG014854	algI	alginate o-acetyltransferase AlgI	VF0091	Alginate	VFC0271	Biofilm	Pseudomonas mendocina ymp	40.2	408	223	9	1	406	1	389	8.03e-93	290
PG_REVIVE01_01007	VFG013265	orfM	deoxyribonucleotide triphosphate pyrophosphatase	VF0044	LOS	VFC0258	Immune modulation	Haemophilus influenzae Rd KW20	39.9	193	109	4	2	188	4	195	4.68e-32	114
PG_REVIVE01_01010	VFG005446	speB	pyrogenic exotoxin B	VF0249	SpeB	VFC0251	Exoenzyme	Streptococcus pyogenes MGAS6180	33.3	336	190	12	69	385	76	396	3.12e-46	167
PG_REVIVE01_01016	VFG016086	pvdS	extracytoplasmic-function sigma-70 factor	VF0094	Pyoverdine	VFC0272	Nutritional/Metabolic factor	Pseudomonas mendocina ymp	29.5	139	91	3	19	153	50	185	1.61e-10	57.4
PG_REVIVE01_01024	VFG047682	argP	amino acid antiporter	VF0557	ArgP	VFC0272	Nutritional/Metabolic factor	Francisella sp. TX077308	31	435	284	7	9	435	10	436	9.28e-67	223
PG_REVIVE01_01044	VFG050113	cesC	ABC transporter ATP-binding protein, CesC	VF0583	Cereulide	VFC0235	Exotoxin	Bacillus cereus AH187	22.5	213	145	6	5	204	2	207	7.37e-10	57.4
PG_REVIVE01_01051	VFG001226	pilH	twitching motility protein PilH	VF0082	Type IV pili	VFC0001	Adherence	Pseudomonas aeruginosa PAO1	37.9	87	54	0	95	181	26	112	2.59e-16	73.9
PG_REVIVE01_01082	VFG019097	nanA	neuraminidase A	VF0148	Neuraminidase	VFC0251	Exoenzyme	Streptococcus pneumoniae Hungary19A-6	27.7	242	136	9	325	536	521	753	8.43e-13	71.2
PG_REVIVE01_01089	VFG022875	sigE	Probable alternative RNA polymerase sigma factor	VF0295	SigE	VFC0301	Regulation	Mycobacterium abscessus ATCC 19977	29.7	165	111	4	17	178	81	243	3.61e-08	51.6
PG_REVIVE01_01097	VFG050113	cesC	ABC transporter ATP-binding protein, CesC	VF0583	Cereulide	VFC0235	Exotoxin	Bacillus cereus AH187	32.9	213	129	5	13	212	9	220	1.16e-24	98.6
PG_REVIVE01_01106	VFG042669	QU43_RS68245	cable pilus system hybrid histidine kinase CblT	VF0700	Cable pilus	VFC0001	Adherence	Burkholderia cenocepacia J2315	24.5	229	163	4	465	684	335	562	2.79e-15	79.7
PG_REVIVE01_01120	VFG044086	fpvI	RNA polymerase sigma factor	VF0094	Pyoverdine	VFC0272	Nutritional/Metabolic factor	Pseudomonas aeruginosa PAO1	26.7	161	110	4	19	179	4	156	7.57e-11	57.8
PG_REVIVE01_01128	VFG000670	gtrB	bactoprenol glucosyl transferase	VF0124	LPS	VFC0258	Immune modulation	Shigella flexneri 2a str. 301	37.6	303	189	0	8	310	3	305	1.05e-63	203
PG_REVIVE01_01153	VFG001971	kpsF	D-arabinose 5-phosphate isomerase	VF0323	Capsule	VFC0258	Immune modulation	Campylobacter jejuni subsp. jejuni NCTC 11168	40.7	189	104	3	9	195	10	192	3.54e-40	139
PG_REVIVE01_01168	VFG042240	hrpL	HrpL	VF1283	T3SS	VFC0086	Effector delivery system	Pantoea stewartii subsp. stewartii str. SS104	32.7	153	92	4	16	163	34	180	7.53e-12	60.5
PG_REVIVE01_01176	VFG035924	aatC	ATP-binding protein AatC	VF0215	Dispersin	VFC0346	Others	Escherichia coli O78:H11:K80 str. H10407	35.4	209	131	3	1	208	1	206	1.92e-31	114
PG_REVIVE01_01198	VFG013995	pilS	two-component sensor PilS	VF0082	Type IV pili	VFC0001	Adherence	Pseudomonas aeruginosa PA7	29.3	198	122	6	131	325	317	499	2.39e-14	73.9
PG_REVIVE01_01199	VFG013993	pilR	two-component response regulator PilR	VF0082	Type IV pili	VFC0001	Adherence	Pseudomonas stutzeri A1501	38.2	453	254	6	7	449	8	444	1.90e-94	291
PG_REVIVE01_01203	VFG035919	aatC	ATP-binding protein AatC	VF0215	Dispersin	VFC0346	Others	Escherichia coli O104:H4 str. 2009EL-2050	39.1	179	106	2	21	199	17	192	2.81e-33	119
PG_REVIVE01_01208	VFG031402	ctpV	copper-translocating P-type ATPase	VF0849	Copper exporter	VFC0272	Nutritional/Metabolic factor	Mycobacterium indicus pranii MTCC 9506	32.6	622	358	14	31	624	149	737	2.82e-86	286
PG_REVIVE01_01210	VFG011123	bvgS	virulence factors two-component system sensor histidine kinase BvgS	VF0336	BvgAS	VFC0301	Regulation	Bordetella bronchiseptica RB50	33.6	283	138	8	463	711	673	939	2.03e-29	125
PG_REVIVE01_01216	VFG009135	kasB	3-oxoacyl-(acyl carrier protein) synthase II	VF0809	FAS-II	VFC0272	Nutritional/Metabolic factor	Mycobacterium tuberculosis RGTB327	35.5	417	252	8	6	419	14	416	1.08e-69	226
PG_REVIVE01_01217	VFG011430	acpXL	acyl carrier protein	VF0367	LPS	VFC0258	Immune modulation	Brucella melitensis bv. 1 str. 16M	63.5	74	27	0	1	74	1	74	3.05e-25	89
PG_REVIVE01_01219	VFG007272	hutR	TonB-dependent hemoglobin/transferrin/lactoferrin family receptor	VF0641	Heme receptor HutR	VFC0272	Nutritional/Metabolic factor	Vibrio cholerae O1 biovar El Tor str. N16961	40.1	137	64	4	108	233	30	159	2.87e-14	77
PG_REVIVE01_01235	VFG019781	tviB	Vi polysaccharide biosynthesis UDP-N-acetylglucosamine C-6 dehydrogenase TviB	VF0085	LPS	VFC0258	Immune modulation	Pseudomonas aeruginosa LESB58	60.5	433	157	3	1	430	1	422	3.84e-183	516
PG_REVIVE01_01238	VFG042129	MAFF_RS25805	hypothetical protein	VF1274	T3SS	VFC0086	Effector delivery system	Mesorhizobium loti MAFF303099	34.5	110	72	0	2	111	2026	2135	1.30e-15	73.6
PG_REVIVE01_01246	VFG002285	nanH	sialidase	VF0391	Sialidase	VFC0251	Exoenzyme	Clostridium perfringens ATCC 13124	28.5	358	220	17	197	538	27	364	2.21e-26	110
PG_REVIVE01_01259	VFG014103	wbpE	UDP-2-acetamido-2-deoxy-3-oxo-D-glucuronate aminotransferase	VF0085	LPS	VFC0258	Immune modulation	Pseudomonas aeruginosa PAO1	45.9	357	174	4	2	358	5	342	1.37e-97	294
PG_REVIVE01_01260	VFG000038	bplA	probable oxidoreductase	VF0033	LPS	VFC0258	Immune modulation	Bordetella pertussis Tohama I	31.6	339	217	8	3	336	8	336	2.31e-52	176
PG_REVIVE01_01261	VFG017989	C8J_RS06930	SDR family oxidoreductase	VF0323	Capsule	VFC0258	Immune modulation	Campylobacter jejuni subsp. jejuni 81116	64.4	312	106	4	1	308	1	311	1.63e-142	404
PG_REVIVE01_01262	VFG037990	BJAB07104_RS00505	UDP-glucose/GDP-mannose dehydrogenase family protein	VF0465	Capsule	VFC0258	Immune modulation	Acinetobacter baumannii BJAB07104	53.6	440	201	2	1	437	1	440	1.23e-162	465
PG_REVIVE01_01265	VFG017986	glf	UDP-galactopyranose mutase	VF0323	Capsule	VFC0258	Immune modulation	Campylobacter jejuni subsp. jejuni 81116	39.2	370	214	6	6	369	7	371	4.18e-88	270
PG_REVIVE01_01269	VFG048850	KPN2242_RS16275	MOP flippase family protein	VF0560	Capsule	VFC0258	Immune modulation	Klebsiella pneumoniae KCTC 2242	24.8	355	258	3	5	353	2	353	3.41e-31	125
PG_REVIVE01_01271	VFG006036	SSA_RS07425	glycosyltransferase	VF0144	Capsule	VFC0258	Immune modulation	Streptococcus sanguinis SK36	27.5	273	178	7	4	276	6	258	5.97e-23	97.1
PG_REVIVE01_01272	VFG005913	SMU_RS03825	glycosyltransferase family 2 protein	VF0144	Capsule	VFC0258	Immune modulation	Streptococcus mutans UA159	25.4	224	153	6	6	215	3	226	9.37e-15	73.6
PG_REVIVE01_01276	VFG019019	YPK_RS15935	glycosyltransferase	VF0392	O-antigen	VFC0258	Immune modulation	Yersinia pseudotuberculosis YPIII	34.1	226	138	6	7	225	4	225	3.32e-32	118
PG_REVIVE01_01279	VFG005983	SSU05_0574	cell wall biosynthesis glycosyltransferase	VF0144	Capsule	VFC0258	Immune modulation	Streptococcus suis 05ZYH33	28.7	265	173	7	1	252	1	262	1.44e-19	87.8
PG_REVIVE01_01281	VFG011688	hddC	nucleotidyltransferase family protein	VF0323	Capsule	VFC0258	Immune modulation	Campylobacter jejuni subsp. jejuni 81-176	41.9	227	121	6	1	224	1	219	4.80e-53	170
PG_REVIVE01_01282	VFG002554	gmhA	phosphoheptose isomerase	VF0436	Capsule I	VFC0258	Immune modulation	Burkholderia pseudomallei K96243	47.6	189	99	0	7	195	9	197	6.81e-60	185
PG_REVIVE01_01283	VFG002555	wcbL	sugar kinase	VF0436	Capsule I	VFC0258	Immune modulation	Burkholderia pseudomallei K96243	46.5	342	180	3	2	342	5	344	1.79e-103	307
PG_REVIVE01_01285	VFG030400	fadD13	long-chain fatty acid--CoA ligase	VF0840	MymA operon	VFC0258	Immune modulation	Mycobacterium sp. JDM601	33.3	532	314	8	10	536	3	498	4.65e-88	280
PG_REVIVE01_01304	VFG030400	fadD13	long-chain fatty acid--CoA ligase	VF0840	MymA operon	VFC0258	Immune modulation	Mycobacterium sp. JDM601	24.6	483	268	16	37	499	28	434	1.98e-24	107
PG_REVIVE01_01309	VFG007277	hutR	TonB-dependent hemoglobin/transferrin/lactoferrin family receptor	VF0641	Heme receptor HutR	VFC0272	Nutritional/Metabolic factor	Vibrio fischeri ES114	28.6	259	135	14	170	409	23	250	1.82e-06	52
PG_REVIVE01_01321	VFG048402	entA	2,3-dihydroxybenzoate-2,3-dehydrogenase	VF0562	Ent	VFC0272	Nutritional/Metabolic factor	Klebsiella oxytoca KCTC 1686	31.5	251	154	4	4	246	9	249	5.47e-28	107
PG_REVIVE01_01331	VFG006826	lisR	two-component response regulator	VF0792	LisR/LisK	VFC0301	Regulation	Listeria monocytogenes EGD-e	28.2	195	111	6	1131	1312	4	182	1.56e-17	83.2
PG_REVIVE01_01336	VFG015070	gacS	response regulator	VF0908	GacS/GacA two-component system	VFC0301	Regulation	Pseudomonas syringae pv. tomato str. DC3000	36.4	242	146	4	821	1057	280	518	6.47e-29	125
PG_REVIVE01_01402	VFG037491	BJAB0715_RS05235	FecR domain-containing protein	VF0636	HemO cluster	VFC0272	Nutritional/Metabolic factor	Acinetobacter baumannii BJAB0715	27.6	203	130	5	155	344	128	326	4.61e-11	63.2
PG_REVIVE01_01409	VFG013732	fagC	ABC transporter ATP-binding protein	VF0741	ABC transporter	VFC0272	Nutritional/Metabolic factor	Corynebacterium efficiens YS-314	29.2	240	154	5	10	237	12	247	2.01e-25	100
PG_REVIVE01_01411	VFG045309	LPG_RS03775	NAD-dependent epimerase/dehydratase family protein	VF0171	LPS	VFC0258	Immune modulation	Legionella pneumophila subsp. pneumophila str. Philadelphia 1	30	347	193	14	2	332	3	315	7.38e-27	107
PG_REVIVE01_01431	VFG044401	hasI	unknown protein	VF1254	HasA	VFC0272	Nutritional/Metabolic factor	Serratia marcescens str. SM365	28.2	124	73	3	27	145	53	165	1.75e-08	50.8
PG_REVIVE01_01432	VFG001864	mip	macrophage infectivity potentiator Mip	VF0153	Mip	VFC0315	Post-translational modification	Legionella pneumophila subsp. pneumophila str. Philadelphia 1	48.8	201	95	3	2	195	32	231	1.46e-59	186
PG_REVIVE01_01433	VFG045705	mip	macrophage infectivity potentiator Mip	VF0153	Mip	VFC0315	Post-translational modification	Legionella longbeachae NSW150	42.2	206	106	3	35	233	32	231	2.93e-46	153
PG_REVIVE01_01449	VFG043453	aae	autolysin/adhesin Aae	VF1000	SE2319	VFC0001	Adherence	Staphylococcus epidermidis ATCC 12228	30.6	147	66	6	255	401	68	178	1.10e-07	53.1
PG_REVIVE01_01454	VFG041115	BMA_RS19520	GTP cyclohydrolase I	VF0429	T6SS-1	VFC0086	Effector delivery system	Burkholderia mallei ATCC 23344	30.6	173	116	3	34	204	38	208	4.86e-20	84
PG_REVIVE01_01458	VFG005765	cylG	3-ketoacyl-ACP-reductase CylG	VF0279	#NAME?	VFC0235	Exotoxin	Streptococcus agalactiae A909	31.8	242	157	3	12	252	2	236	4.66e-35	125
PG_REVIVE01_01473	VFG015078	gacS	response regulator	VF0908	GacS/GacA two-component system	VFC0301	Regulation	Pseudomonas mendocina ymp	32.9	255	158	6	794	1042	270	517	3.25e-23	107
PG_REVIVE01_01487	VFG027229	mprA	response regulator transcription factor	VF0298	MprAB	VFC0301	Regulation	Mycobacterium smegmatis JS623	32.8	119	77	2	1091	1208	3	119	4.19e-14	73.2
PG_REVIVE01_01497	VFG044396	pdtorfM	putative aminotransferase	PDTC) (VF0938	Pyridine-2,6-dithiocarboxylic acid	VFC0272	Nutritional/Metabolic factor	Pseudomonas stutzeri KC	36.4	341	194	6	16	343	321	651	1.42e-65	222
PG_REVIVE01_01500	VFG037720	adeG	cation/multidrug efflux pump	VF0504	AdeFGH efflux pump	VFC0271	Biofilm	Acinetobacter baumannii ACICU	35.9	1038	656	6	4	1034	5	1040	6.19e-202	610
PG_REVIVE01_01501	VFG049125	acrA	acriflavine resistance protein A	VF0568	AcrAB	VFC0325	Antimicrobial activity/Competitive advantage	Klebsiella oxytoca E718	28.1	360	249	7	20	371	20	377	6.24e-31	121
PG_REVIVE01_01517	VFG014457	fliI	flagellum-specific ATP synthase FliI	VF0273	Flagella	VFC0204	Motility	Pseudomonas fluorescens Pf0-1	26.3	429	271	10	27	450	32	420	4.49e-34	134
PG_REVIVE01_01524	VFG041785	sctN	type III secretion system ATPase SctN	VF1265	T3SS	VFC0086	Effector delivery system	Desulfovibrio vulgaris str. Hildenborough	27.4	446	271	9	3	443	21	418	4.61e-42	155
PG_REVIVE01_01532	VFG047702	carB	carbamoyl phosphate synthase large subunit	VF0558	Pyrimidine biosynthesis	VFC0272	Nutritional/Metabolic factor	Francisella philomiragia subsp. philomiragia ATCC 25017	39.6	1107	603	20	6	1068	7	1091	1.33e-236	701
PG_REVIVE01_01536	VFG037720	adeG	cation/multidrug efflux pump	VF0504	AdeFGH efflux pump	VFC0271	Biofilm	Acinetobacter baumannii ACICU	23.4	1058	731	20	3	1009	5	1034	1.06e-55	210
PG_REVIVE01_01568	VFG037489	AB57_RS05105	FecR domain-containing protein	VF0636	HemO cluster	VFC0272	Nutritional/Metabolic factor	Acinetobacter baumannii AB0057	33.3	120	63	5	116	234	129	232	1.34e-06	49.3
PG_REVIVE01_01571	VFG001444	aslA	putative arylsulfatase	VF0238	AslA	VFC0083	Invasion	Escherichia coli O18:K1:H7 str. RS218	30.2	377	207	12	24	377	76	419	6.30e-36	139
PG_REVIVE01_01606	VFG005765	cylG	3-ketoacyl-ACP-reductase CylG	VF0279	#NAME?	VFC0235	Exotoxin	Streptococcus agalactiae A909	33.8	240	151	5	4	239	2	237	2.93e-37	130
PG_REVIVE01_01620	VFG000116	algB	two-component response regulator AlgB	VF0091	Alginate	VFC0271	Biofilm	Pseudomonas aeruginosa PAO1	32.5	126	80	1	17	142	7	127	5.87e-11	62.4
PG_REVIVE01_01655	VFG013985	pilR	two-component response regulator PilR	VF0082	Type IV pili	VFC0001	Adherence	Pseudomonas aeruginosa PA7	36.6	462	267	5	1	454	1	444	2.84e-85	268
PG_REVIVE01_01656	VFG041873	CV_RS12725	two component system sensor kinase	SPI-2 like) (VF1260	Cpi-2 encoded T3SS	VFC0086	Effector delivery system	Chromobacterium violaceum ATCC 12472	39.1	115	63	3	216	328	513	622	1.75e-14	74.3
PG_REVIVE01_01657	VFG041873	CV_RS12725	two component system sensor kinase	SPI-2 like) (VF1260	Cpi-2 encoded T3SS	VFC0086	Effector delivery system	Chromobacterium violaceum ATCC 12472	30.8	419	231	7	517	877	392	809	8.94e-41	162
PG_REVIVE01_01667	VFG014103	wbpE	UDP-2-acetamido-2-deoxy-3-oxo-D-glucuronate aminotransferase	VF0085	LPS	VFC0258	Immune modulation	Pseudomonas aeruginosa PAO1	44.7	76	41	1	94	169	54	128	4.92e-08	54.3
PG_REVIVE01_01675	VFG007495	fleS/flrB	sensory box sensor histidine kinase	VF0519	Flagella	VFC0204	Motility	Vibrio fischeri ES114	24.5	339	221	12	98	422	8	325	1.74e-14	74.3
PG_REVIVE01_01676	VFG019760	pilR	two-component response regulator PilR	VF0082	Type IV pili	VFC0001	Adherence	Pseudomonas fluorescens SBW25	39.2	462	263	4	2	451	5	460	2.83e-100	307
PG_REVIVE01_01679	VFG035923	aatC	ATP-binding protein AatC	VF0215	Dispersin	VFC0346	Others	Escherichia coli O44:H18 042	36.5	208	127	4	11	217	5	208	4.77e-34	120
PG_REVIVE01_01685	VFG050640	pilH	response regulator	VF1334	TFP	VFC0001	Adherence	Acinetobacter baumannii ACICU	37.3	118	69	2	438	550	3	120	3.64e-21	89.4
PG_REVIVE01_01752	VFG001442	ibeA	invasion protein IbeA	VF0237	Ibes	VFC0083	Invasion	Escherichia coli O18:K1:H7 str. RS218	25.4	484	277	14	34	469	5	452	2.50e-32	128
PG_REVIVE01_01758	VFG001444	aslA	putative arylsulfatase	VF0238	AslA	VFC0083	Invasion	Escherichia coli O18:K1:H7 str. RS218	26.6	398	236	18	32	394	87	463	4.81e-24	104
PG_REVIVE01_01769	VFG015987	pvdM	dipeptidase precursor	VF0094	Pyoverdine	VFC0272	Nutritional/Metabolic factor	Pseudomonas syringae pv. syringae B728a	27.2	404	216	7	261	589	40	440	4.13e-39	149
PG_REVIVE01_01841	VFG011850	flhG	ATP-binding protein	VF0114	Flagella	VFC0204	Motility	Campylobacter jejuni subsp. jejuni NCTC 11168	31	174	114	3	90	262	21	189	1.20e-09	58.5
PG_REVIVE01_01844	VFG012195	virR	LytTR family DNA-binding domain-containing protein	VF0729	VirR/VirS two component system	VFC0301	Regulation	Clostridium perfringens str. 13	32.3	186	109	4	42	221	44	218	1.13e-19	84.3
PG_REVIVE01_01846	VFG014983	algZ	sigma factor AlgU	VF0091	Alginate	VFC0271	Biofilm	Pseudomonas stutzeri A1501	27.1	203	133	8	153	344	133	331	1.25e-07	52.8
PG_REVIVE01_01869	VFG007265	irgA	ligand-gated channel protein	VF0628	Enterobactin receptor IrgA	VFC0272	Nutritional/Metabolic factor	Vibrio parahaemolyticus RIMD 2210633	29.8	171	105	6	111	267	23	192	1.67e-06	51.6
PG_REVIVE01_01883	VFG022917	phoR	Possible two component system response sensor kinase membrane associated PhoR	VF0286	PhoP	VFC0301	Regulation	Mycobacterium sp. JDM601	30.8	227	141	4	818	1038	253	469	2.87e-21	99
PG_REVIVE01_01887	VFG044190	BQ_RS02100	iron ABC transporter permease	VF0681	Direct heme uptake system	VFC0272	Nutritional/Metabolic factor	Bartonella quintana str. Toulouse	31.1	341	217	7	12	342	32	364	1.91e-41	148
PG_REVIVE01_01888	VFG044310	QU43_RS44975	ABC transporter ATP-binding protein	VF0701	Ornibactin	VFC0272	Nutritional/Metabolic factor	Burkholderia cenocepacia J2315	37.8	259	155	2	1	258	1	254	3.47e-48	164
PG_REVIVE01_01889	VFG049159	clbM	precolibactin export MATE transporter ClbM	VF0573	Colibactin	VFC0235	Exotoxin	Klebsiella pneumoniae subsp. pneumoniae 1084	22.8	430	319	5	16	437	30	454	3.51e-28	116
PG_REVIVE01_01905	VFG014256	flgJ	flagellar rod assembly protein/muramidase FlgJ	VF0273	Flagella	VFC0204	Motility	Pseudomonas syringae pv. syringae B728a	28.2	156	88	5	8	149	255	400	1.16e-11	61.2
PG_REVIVE01_01919	VFG045688	cpsA/uppS	undecaprenyl diphosphate synthase	VF0361	Capsule	VFC0258	Immune modulation	Enterococcus faecium Aus0004	47.8	232	117	1	12	239	26	257	5.46e-69	213
PG_REVIVE01_01981	VFG043544	ompA	porin OmpA	VF1158	Z1307	VFC0001	Adherence	Escherichia coli O157:H7 str. EDL933	46.7	90	46	1	525	612	220	309	7.42e-17	82.4
PG_REVIVE01_01988	VFG013629	hemN	radical SAM family heme chaperone HemW	VF0758	Heme biosynthesis	VFC0272	Nutritional/Metabolic factor	Haemophilus ducreyi 35000HP	37.5	277	155	4	9	271	9	281	8.68e-48	166
PG_REVIVE01_01998	VFG012633	ireA	TonB-dependent siderophore receptor IreA	VF1117	Iron-regulated element	VFC0272	Nutritional/Metabolic factor	Escherichia coli CFT073	27.9	190	114	6	106	277	31	215	7.31e-10	62.4
PG_REVIVE01_02002	VFG043682	clbM	precolibactin export MATE transporter ClbM	VF1179	Colibactin	VFC0235	Exotoxin	Escherichia coli O18:K1:H7 str. IHE3034	23.6	386	273	7	10	383	26	401	9.39e-20	91.3
PG_REVIVE01_02013	VFG015379	tagT	type VI secretion associated protein TagT, ATP-binding component of ABC transporter	VF0334	HSI-1	VFC0086	Effector delivery system	Pseudomonas aeruginosa PA7	33.8	216	130	4	4	209	1	213	2.71e-29	109
PG_REVIVE01_02062	VFG007312	flgJ	peptidoglycan hydrolase	VF0519	Flagella	VFC0204	Motility	Vibrio parahaemolyticus RIMD 2210633	34.3	102	50	3	6	94	163	260	8.23e-09	52.8
PG_REVIVE01_02075	VFG041278	vpdC	Dot/Icm type IV secretion system effector VpdC	VF0798	Dot/Icm T4SS secreted effectors	VFC0086	Effector delivery system	Legionella pneumophila subsp. pneumophila str. Philadelphia 1	28.1	235	131	4	14	210	305	539	3.89e-19	87
PG_REVIVE01_02093	VFG045692	htpB	Hsp60, 60K heat shock protein HtpB	VF0159	Hsp60	VFC0001	Adherence	Legionella longbeachae NSW150	61.8	532	200	2	1	530	2	532	5.72e-225	632
PG_REVIVE01_02102	VFG000121	algU	alginate biosynthesis protein AlgZ/FimS	VF0091	Alginate	VFC0271	Biofilm	Pseudomonas aeruginosa PAO1	27.7	166	112	2	22	179	21	186	6.17e-15	69.3
PG_REVIVE01_02120	VFG027205	mprA	response regulator transcription factor	VF0298	MprAB	VFC0301	Regulation	Mycobacterium abscessus subsp. bolletii 50594	36.4	118	73	1	1062	1179	3	118	7.03e-17	81.3
PG_REVIVE01_02129	VFG015068	gacS	two-component system sensor histidine kinase GacS	VF0908	GacS/GacA two-component system	VFC0301	Regulation	Pseudomonas aeruginosa PA7	41.4	244	129	5	424	654	269	511	2.05e-34	140
PG_REVIVE01_02144	VFG042072	BP_RS11150	SpoIIE family protein phosphatase	VF0035	TTSS	VFC0086	Effector delivery system	Bordetella pertussis Tohama I	36.3	251	148	4	138	383	427	670	7.27e-38	144
PG_REVIVE01_02145	VFG043346	fleS/flrB	flagellar sensor histidine kinase FleS	VF0157	Flagella	VFC0204	Motility	Legionella pneumophila subsp. pneumophila str. Philadelphia 1	27.3	264	137	11	19	275	121	336	2.99e-14	71.6
PG_REVIVE01_02149	VFG018402	mgtB	Mg2+ transport protein	VF0106	MgtBC	VFC0272	Nutritional/Metabolic factor	Salmonella enterica subsp. arizonae serovar 62:z4,z23:-- str. RSK2980	26.8	766	454	17	7	730	47	747	8.87e-53	199
PG_REVIVE01_02160	VFG042931	ppk1	polyphosphate kinase 1	VF1212	Type IV pili	VFC0001	Adherence	Dichelobacter nodosus VCS1703A	32.1	657	425	12	7	655	31	674	2.26e-99	320
PG_REVIVE01_02165	VFG014102	wbpD	UDP-2-acetamido-3-amino-2, 3-dideoxy-D-glucuronate N-acetyltransferase	VF0085	LPS	VFC0258	Immune modulation	Pseudomonas aeruginosa PAO1	59.6	188	76	0	3	190	2	189	2.78e-54	171
PG_REVIVE01_02191	VFG009376	leuD	3-isopropylmalate dehydratase small subunit	VF0814	Leucine synthesis	VFC0272	Nutritional/Metabolic factor	Mycobacterium smegmatis str. MC2 155	45.4	194	97	3	3	195	2	187	8.18e-46	149
PG_REVIVE01_02199	VFG027322(gb|WP_015306641) (relA) Probable GTP pyrophosphokinase RelA (ATP:GTP 3'-pyrophosphotransferase)	(P)PPGPP synthetase	(GTP diphosphokinase)	VF0287	RelA	VFC0301	Regulation	Mycobacterium smegmatis JS623	31.8	686	430	11	74	737	111	780	4.30e-97	317
PG_REVIVE01_02205	VFG006826	lisR	two-component response regulator	VF0792	LisR/LisK	VFC0301	Regulation	Listeria monocytogenes EGD-e	33.5	170	98	4	1061	1227	4	161	1.77e-18	85.9
PG_REVIVE01_02208	VFG001444	aslA	putative arylsulfatase	VF0238	AslA	VFC0083	Invasion	Escherichia coli O18:K1:H7 str. RS218	24.9	413	216	20	26	415	79	420	3.66e-09	58.9
PG_REVIVE01_02211	VFG009746	sigE	RNA polymerase sigma factor SigE	VF0295	SigE	VFC0301	Regulation	Mycobacterium ulcerans Agy99	28	168	108	3	16	178	75	234	1.55e-12	63.9
PG_REVIVE01_02229	VFG016402	galU	UTP--glucose-1-phosphate uridylyltransferase GalU	VF0659	Polysaccharide capsule	VFC0258	Immune modulation	Bacillus cereus ATCC 10987	24.7	223	129	8	2	195	6	218	1.77e-07	50.8
PG_REVIVE01_02239	VFG016013	pvdO	pyoverdine biosynthesis protein PvdO	VF0094	Pyoverdine	VFC0272	Nutritional/Metabolic factor	Pseudomonas entomophila L48	31.9	213	110	7	235	442	43	225	3.94e-19	87.8
PG_REVIVE01_02243	VFG042095	ECs_3712	transcriptional regulator	VF1161	ETT2	VFC0086	Effector delivery system	Escherichia coli O157:H7 str. Sakai	35.7	98	53	1	89	186	120	207	1.03e-07	50.1
PG_REVIVE01_02245	VFG044375	qbsI	QbsI	VF0937	Thioquinolobactin	VFC0272	Nutritional/Metabolic factor	Pseudomonas fluorescens ATCC 17400	30.4	217	148	2	58	271	54	270	1.26e-22	103
PG_REVIVE01_02246	VFG044394	pdtorfK	putative receptor precursor	PDTC) (VF0938	Pyridine-2,6-dithiocarboxylic acid	VFC0272	Nutritional/Metabolic factor	Pseudomonas stutzeri KC	25.9	667	434	16	19	670	47	668	1.58e-52	192
PG_REVIVE01_02247	VFG048562	ybtX	yersiniabactin-associated zinc MFS transporter YbtX	VF0564	Ybt	VFC0272	Nutritional/Metabolic factor	Klebsiella pneumoniae subsp. pneumoniae 1084	24.9	386	271	5	57	427	25	406	7.91e-22	97.1
PG_REVIVE01_02248	VFG013205	hemN	oxygen-independent coproporphyrinogen III oxidase	VF0758	Heme biosynthesis	VFC0272	Nutritional/Metabolic factor	Haemophilus somnus 2336	38.3	441	257	8	5	441	10	439	1.72e-93	290
PG_REVIVE01_02275	VFG040864	essC	type VII secretion system protein EssC	VF0581	T7SS	VFC0086	Effector delivery system	Bacillus anthracis str. Sterne	25.5	321	208	11	420	723	399	705	4.08e-18	89.7
PG_REVIVE01_02282	VFG037483	BJAB0715_RS05230	sigma-70 family RNA polymerase sigma factor	VF0636	HemO cluster	VFC0272	Nutritional/Metabolic factor	Acinetobacter baumannii BJAB0715	25.2	123	83	2	37	152	27	147	1.82e-07	48.5
PG_REVIVE01_02306	VFG014106	hisH2	imidazole glycerol phosphate synthase subunit HisH	VF0085	LPS	VFC0258	Immune modulation	Pseudomonas aeruginosa PAO1	37.8	201	117	5	3	196	2	201	1.12e-35	124
PG_REVIVE01_02308	VFG045297	wbuZ	glycosyl amidation-associated protein WbuZ	VF0171	LPS	VFC0258	Immune modulation	Legionella pneumophila subsp. pneumophila str. Philadelphia 1	42.7	248	141	1	5	251	5	252	1.57e-65	204
PG_REVIVE01_02310	VFG035923	aatC	ATP-binding protein AatC	VF0215	Dispersin	VFC0346	Others	Escherichia coli O44:H18 042	32.3	195	117	6	17	205	12	197	1.17e-23	94
PG_REVIVE01_02312	VFG022662	lysA	diaminopimelate decarboxylase	VF0815	Lysine synthesis	VFC0272	Nutritional/Metabolic factor	Mycobacterium sp. JDM601	31.5	359	221	9	41	377	89	444	5.16e-46	164
PG_REVIVE01_02323	VFG041577	ETAE_RS04225	two component system sensor kinase	VF1266	T3SS	VFC0086	Effector delivery system	Edwardsiella tarda EIB202	36.6	238	145	5	457	691	370	604	6.84e-29	123
PG_REVIVE01_02373	VFG019760	pilR	two-component response regulator PilR	VF0082	Type IV pili	VFC0001	Adherence	Pseudomonas fluorescens SBW25	40.1	464	266	4	2	459	5	462	1.38e-105	321
PG_REVIVE01_02391	VFG016011	pvdO	pyoverdine biosynthesis protein PvdO	VF0094	Pyoverdine	VFC0272	Nutritional/Metabolic factor	Pseudomonas putida KT2440	32	275	146	6	839	1103	54	297	1.08e-28	117
PG_REVIVE01_02392	VFG007177	exsA	transcriptional regulator ExsA	VF0408	T3SS1	VFC0086	Effector delivery system	Vibrio parahaemolyticus RIMD 2210633	26.4	110	78	1	177	286	170	276	7.08e-06	46.6
PG_REVIVE01_02401	VFG037491	BJAB0715_RS05235	FecR domain-containing protein	VF0636	HemO cluster	VFC0272	Nutritional/Metabolic factor	Acinetobacter baumannii BJAB0715	24.5	200	131	9	202	389	128	319	1.51e-09	58.9
PG_REVIVE01_02403	VFG036962	farB	fatty acid efflux system protein FarB	VF0450	FarAB	VFC0325	Antimicrobial activity/Competitive advantage	Neisseria meningitidis 8013	26.8	411	291	3	23	427	13	419	1.12e-34	135
PG_REVIVE01_02413	VFG044095	PA3410	ECF subfamily sigma-70 factor	VF0939	HasA-type hemophore-mediated heme uptake system	VFC0272	Nutritional/Metabolic factor	Pseudomonas aeruginosa PAO1	28.7	143	93	4	28	169	35	169	2.81e-08	50.8
PG_REVIVE01_02422	VFG006833	lisK	HAMP domain-containing protein	VF0792	LisR/LisK	VFC0301	Regulation	Listeria welshimeri serovar 6b str. SLCC5334	24.8	270	176	10	153	403	194	455	2.62e-11	65.1
PG_REVIVE01_02423	VFG031744	regX3	two-component sensory transduction protein RegX	VF0858	RegX3	VFC0301	Regulation	Mycobacterium sp. JDM601	38.5	226	129	5	3	222	4	225	5.29e-42	142
PG_REVIVE01_02424	VFG016086	pvdS	extracytoplasmic-function sigma-70 factor	VF0094	Pyoverdine	VFC0272	Nutritional/Metabolic factor	Pseudomonas mendocina ymp	26.2	130	93	1	14	140	47	176	6.63e-08	50.1
PG_REVIVE01_02433	VFG026073	wcbT	acyl-CoA transferase	VF0436	Capsule I	VFC0258	Immune modulation	Burkholderia thailandensis E264	32.6	331	210	8	38	361	93	417	9.67e-43	154
PG_REVIVE01_02434	VFG047531	bioA	adenosylmethionine-8-amino-7-oxononanoate aminotransferase	VF0552	Biotin synthesis	VFC0272	Nutritional/Metabolic factor	Francisella cf. tularensis subsp. novicida 3523	32.8	418	259	9	13	415	5	415	2.11e-66	218
PG_REVIVE01_02435	VFG047506	bioB	biotin synthase	VF0552	Biotin synthesis	VFC0272	Nutritional/Metabolic factor	Francisella philomiragia subsp. philomiragia ATCC 25017	32.9	304	196	6	18	315	4	305	7.95e-50	168
PG_REVIVE01_02442	VFG011631	bvrS	stimulus-sensing domain-containing protein	VF0368	BvrR-BvrS	VFC0301	Regulation	Brucella melitensis bv. 1 str. 16M	28.5	242	138	9	222	437	363	595	1.40e-10	63.2
PG_REVIVE01_02443	VFG019759	pilR	two-component response regulator PilR	VF0082	Type IV pili	VFC0001	Adherence	Pseudomonas aeruginosa LESB58	36.3	457	266	3	7	455	5	444	1.59e-91	284
PG_REVIVE01_02458	VFG005775	cylA	ABC (ATP-binding cassette) transporter CylA	VF0279	#NAME?	VFC0235	Exotoxin	Streptococcus agalactiae NEM316	26.6	214	128	6	34	242	3	192	1.98e-13	71.2
PG_REVIVE01_02472	VFG026063	wcbT	acyl-CoA transferase	VF0436	Capsule I	VFC0258	Immune modulation	Burkholderia cenocepacia J2315	33.8	367	240	3	24	387	71	437	1.23e-62	207
PG_REVIVE01_02484	VFG002189	cpsB/cdsA	phosphatidate cytidylyltransferase	VF0361	Capsule	VFC0258	Immune modulation	Enterococcus faecalis V583	31	274	165	7	6	269	3	262	2.04e-29	112
PG_REVIVE01_02575	VFG015078	gacS	response regulator	VF0908	GacS/GacA two-component system	VFC0301	Regulation	Pseudomonas mendocina ymp	37.7	252	142	5	375	612	259	509	1.89e-33	136
PG_REVIVE01_02576	VFG041873	CV_RS12725	two component system sensor kinase	SPI-2 like) (VF1260	Cpi-2 encoded T3SS	VFC0086	Effector delivery system	Chromobacterium violaceum ATCC 12472	26.5	437	260	13	798	1178	387	818	1.03e-18	92.4
PG_REVIVE01_02583	VFG015005	mucP	metalloprotease protease	VF0091	Alginate	VFC0271	Biofilm	Pseudomonas syringae pv. phaseolicola 1448A	27.8	464	273	18	12	438	11	449	1.47e-29	119
PG_REVIVE01_02593	VFG009165	secA2	accessory Sec system translocase SecA2	VF0808	Accessory secretion factor	VFC0346	Others	Mycobacterium canettii CIPT 140070017	33	661	314	9	172	820	91	634	6.36e-89	303
PG_REVIVE01_02603	VFG040705	tlyC	hemolysin C	VF0489	TlyC	VFC0251	Exoenzyme	Rickettsia typhi str. Wilmington	31.2	234	151	5	195	418	62	295	2.33e-27	110
PG_REVIVE01_02607	VFG043391	pdxA	4-hydroxythreonine-4-phosphate dehydrogenase	VF0051	Flagella	VFC0204	Motility	Helicobacter pylori 26695	30.8	318	200	5	7	323	5	303	6.17e-37	135
PG_REVIVE01_02608	VFG017773	rfaE1	D-glycero-beta-D-manno-heptose-7-phosphate kinase	VF0326	LOS	VFC0258	Immune modulation	Campylobacter jejuni subsp. doylei 269.97	30.3	132	90	1	3	132	328	459	8.84e-12	61.6
PG_REVIVE01_02609	VFG038841	flmH	short chain dehydrogenase/reductase family oxidoreductase	VF0473	Polar flagella	VFC0204	Motility	Aeromonas salmonicida subsp. salmonicida A449	31.1	241	159	4	3	238	8	246	1.39e-25	100
PG_REVIVE01_02612	VFG011949	flgR	sigma-54 associated transcriptional activator	VF0114	Flagella	VFC0204	Motility	Campylobacter fetus subsp. fetus 82-40	48.2	249	129	0	11	259	129	377	5.12e-80	250
PG_REVIVE01_02621	VFG037720	adeG	cation/multidrug efflux pump	VF0504	AdeFGH efflux pump	VFC0271	Biofilm	Acinetobacter baumannii ACICU	23.5	1059	736	24	17	1027	16	1048	1.13e-58	219
PG_REVIVE01_02633	VFG021788	hmuV	heme ABC transporter ATP-binding protein	VF0739	ABC-type heme transporter	VFC0272	Nutritional/Metabolic factor	Corynebacterium pseudotuberculosis FRC41	27.6	246	143	10	328	538	7	252	1.28e-13	71.6
PG_REVIVE01_02658	VFG037726	adeG	cation/multidrug efflux pump	VF0504	AdeFGH efflux pump	VFC0271	Biofilm	Acinetobacter baumannii D1279779	25.9	1058	734	18	8	1033	8	1047	3.95e-83	291
PG_REVIVE01_02670	VFG031084	zmp1	M13 family metallopeptidase	VF0846	Zn++ metalloprotease	VFC0251	Exoenzyme	Mycobacterium smegmatis JS623	39.1	657	391	4	29	680	5	657	6.47e-163	483
PG_REVIVE01_02707	VFG000493	ssrA	hybrid sensor histidine kinase/response regulator	SPI-2 encode) (VF0321	TTSS	VFC0086	Effector delivery system	Salmonella enterica subsp. enterica serovar Typhimurium str. LT2	25.4	418	253	12	833	1206	403	805	1.08e-16	85.9
PG_REVIVE01_02728	VFG014952	mucD	serine protease MucD precursor	VF0091	Alginate	VFC0271	Biofilm	Pseudomonas aeruginosa UCBPP-PA14	38.8	402	214	7	128	524	100	474	5.15e-79	255
PG_REVIVE01_02730	VFG043648	rpoS	RNA polymerase sigma factor RpoS	VF0082	Type IV pili	VFC0001	Adherence	Pseudomonas aeruginosa PAO1	44.3	255	141	1	21	274	66	320	4.40e-63	201
PG_REVIVE01_02760	VFG007951	MAP_RS06265	glycosyltransferase	VF0309	PDIM	VFC0258	Immune modulation	Mycobacterium avium subsp. paratuberculosis K-10	35.3	215	126	6	4	211	6	214	2.06e-26	103
PG_REVIVE01_02761	VFG005041	SAUSA300_RS00840	CatB-related O-acetyltransferase	VF0003	Capsule	VFC0258	Immune modulation	Staphylococcus aureus subsp. aureus USA300_FPR3757	32.8	122	62	5	85	187	52	172	2.19e-10	57.4
PG_REVIVE01_02762	VFG016376	BC_RS26270	glycosyltransferase	VF0659	Polysaccharide capsule	VFC0258	Immune modulation	Bacillus cereus ATCC 14579	26.7	161	99	7	189	334	240	396	4.64e-09	57.4
PG_REVIVE01_02763	VFG005920	SPD_RS01740	glycosyltransferase family 1 protein	VF0144	Capsule	VFC0258	Immune modulation	Streptococcus pneumoniae D39	30.4	404	217	11	2	359	4	389	1.00e-47	166
PG_REVIVE01_02769	VFG047411	feoB	Fe(2+) transporter permease subunit FeoB	VF0550	FupA	VFC0272	Nutritional/Metabolic factor	Francisella sp. TX077308	33.3	759	388	15	116	821	4	697	3.79e-121	382
PG_REVIVE01_02774	VFG014110	wbpI	UDP-2,3-diacetamido-2,3-dideoxy-D-glucuronate 2-epimeras	VF0085	LPS	VFC0258	Immune modulation	Pseudomonas aeruginosa PAO1	51.2	367	157	6	1	361	1	351	1.29e-122	357
PG_REVIVE01_02785	VFG046604	rpe	ribulose-phosphate 3-epimerase	VF0543	Capsule	VFC0258	Immune modulation	Francisella philomiragia subsp. philomiragia ATCC 25017	39.1	215	130	1	2	215	3	217	1.63e-48	158
PG_REVIVE01_02789	VFG014899	algC	phosphomannomutase AlgC	VF0091	Alginate	VFC0271	Biofilm	Pseudomonas putida KT2440	28.9	422	253	13	48	449	53	447	4.22e-39	147
PG_REVIVE01_02792	VFG014964	algR	alginate biosynthesis regulatory protein AlgR	VF0091	Alginate	VFC0271	Biofilm	Pseudomonas aeruginosa PA7	25.1	255	168	9	9	253	4	245	5.92e-14	69.3
PG_REVIVE01_02808	VFG000120	algZ	sigma factor AlgU	VF0091	Alginate	VFC0271	Biofilm	Pseudomonas aeruginosa PAO1	30.2	212	138	6	133	337	139	347	2.26e-13	70.1
PG_REVIVE01_02809	VFG000119	algR	alginate biosynthesis regulatory protein AlgR	VF0091	Alginate	VFC0271	Biofilm	Pseudomonas aeruginosa PAO1	32	122	79	3	1	119	1	121	3.59e-13	67
PG_REVIVE01_02820	VFG007632	wecA	UDP-N-acetylglucosamine--undecaprenyl-phosphate N-acetylglucosaminephosphotransferase	VF0624	Capsular polysaccharide	VFC0258	Immune modulation	Vibrio fischeri ES114	25.7	307	203	9	28	329	22	308	1.81e-18	85.5
PG_REVIVE01_02821	VFG007633	wecC	UDP-N-acetyl-D-mannosamine dehydrogenase VpsB	VF0624	Capsular polysaccharide	VFC0258	Immune modulation	Vibrio cholerae O1 biovar El Tor str. N16961	51.2	414	179	6	2	398	4	411	7.04e-137	397
PG_REVIVE01_02825	VFG005942	GBS_RS06570	glycosyltransferase	VF0274	Capsule	VFC0258	Immune modulation	Streptococcus agalactiae NEM316	36.2	257	148	7	4	251	2	251	2.42e-43	151
PG_REVIVE01_02827	VFG050281	vpsI	exopolysaccharide biosynthesis glycosyltransferase VpsI	VF0615	VPS	VFC0271	Biofilm	Vibrio cholerae O1 biovar El Tor str. N16961	25.9	352	244	7	9	346	7	355	4.13e-35	131
PG_REVIVE01_02829	VFG019117	SPH_RS02235	WecB/TagA/CpsF family glycosyltransferase	VF0144	Capsule	VFC0258	Immune modulation	Streptococcus pneumoniae Hungary19A-6	31.9	216	137	7	10	216	9	223	6.89e-33	119
PG_REVIVE01_02830	VFG007639	wbjD/wecB	UDP-N-acetylglucosamine 2-epimerase (non-hydrolyzing)	VF0624	Capsular polysaccharide	VFC0258	Immune modulation	Vibrio vulnificus CMCP6	59.9	369	142	3	1	369	7	369	1.14e-158	450
PG_REVIVE01_02833	VFG014255	flgJ	flagellar rod assembly protein/muramidase FlgJ	VF0273	Flagella	VFC0204	Motility	Pseudomonas syringae pv. tomato str. DC3000	27.8	158	92	6	5	150	256	403	1.77e-10	57.8
PG_REVIVE01_02844	VFG037875	ABZJ_RS06220	polysaccharide biosynthesis/export family protein	VF0465	Capsule	VFC0258	Immune modulation	Acinetobacter baumannii MDR-ZJ06	28.7	171	101	7	81	238	102	264	1.47e-11	63.5
PG_REVIVE01_02845	VFG048838	N559_RS09015	polysaccharide biosynthesis tyrosine autokinase	VF0560	Capsule	VFC0258	Immune modulation	Klebsiella pneumoniae JM45	32	366	224	7	427	773	342	701	7.95e-43	166
PG_REVIVE01_02855	VFG026700	mbtI	Isochorismate synthase MbtI	VF0299	Mycobactin	VFC0272	Nutritional/Metabolic factor	Mycobacterium tuberculosis str. Haarlem/NITR202	35.6	194	111	5	125	310	305	492	3.19e-24	102
PG_REVIVE01_02870	VFG001965	Cj1437c	aminotransferase	VF0323	Capsule	VFC0258	Immune modulation	Campylobacter jejuni subsp. jejuni NCTC 11168	24.5	237	142	10	33	261	25	232	2.21e-07	52.4
PG_REVIVE01_02878	VFG011198	wbmI	asparagine synthase (glutamine-hydrolyzing)	VF0033	LPS	VFC0258	Immune modulation	Bordetella parapertussis 12822	33.1	396	205	16	1	358	1	374	1.06e-48	178
PG_REVIVE01_02882	VFG027181	prrB	HAMP domain-containing histidine kinase	VF0823	PrrA/B	VFC0301	Regulation	Mycobacterium abscessus subsp. bolletii 50594	27.8	126	88	3	383	506	310	434	8.16e-06	48.1
PG_REVIVE01_02893	VFG047728	carA	carbamoyl phosphate synthase small subunit	VF0558	Pyrimidine biosynthesis	VFC0272	Nutritional/Metabolic factor	Francisella cf. tularensis subsp. novicida 3523	37.1	388	195	8	14	368	10	381	7.63e-74	234
PG_REVIVE01_02894	VFG047705	carB	carbamoyl phosphate synthase large subunit	VF0558	Pyrimidine biosynthesis	VFC0272	Nutritional/Metabolic factor	Francisella tularensis subsp. holarctica OSU18	38.4	1108	623	14	4	1073	6	1092	1.79e-247	729
PG_REVIVE01_02902	VFG036559	fbpC	iron(III) ABC transporter, ATP-binding protein	VF0272	FbpABC	VFC0272	Nutritional/Metabolic factor	Neisseria lactamica 020-06	28.2	188	122	4	17	197	18	199	1.13e-11	66.2
PG_REVIVE01_02949	VFG013250	msbA	lipid transporter ATP-binding/permease	VF0044	LOS	VFC0258	Immune modulation	Haemophilus influenzae PittEE	33.9	575	371	7	18	587	15	585	2.82e-91	292
PG_REVIVE01_02950	VFG013250	msbA	lipid transporter ATP-binding/permease	VF0044	LOS	VFC0258	Immune modulation	Haemophilus influenzae PittEE	29.7	576	389	9	2	570	18	584	5.61e-70	236
PG_REVIVE01_02959	VFG049112	KPR_RS09120	GtrA family protein	VF0561	LPS	VFC0258	Immune modulation	Klebsiella pneumoniae subsp. rhinoscleromatis SB3432	37	119	73	2	6	124	9	125	1.50e-16	70.1
PG_REVIVE01_02960	VFG012939	gtrB	bactoprenol glucosyl transferase	VF0124	LPS	VFC0258	Immune modulation	Shigella flexneri 5 str. 8401	35.3	306	196	2	3	308	2	305	6.29e-69	216
PG_REVIVE01_02963	VFG030695	sugC	sn-glycerol-3-phosphate ABC transporter ATP-binding protein UgpC	VF0842	Trehalose-recycling ABC transporter	VFC0272	Nutritional/Metabolic factor	Mycobacterium indicus pranii MTCC 9506	50.2	233	115	1	8	239	4	236	7.83e-71	229
PG_REVIVE01_02976	VFG036944	farA	fatty acid efflux system protein FarA	VF0450	FarAB	VFC0325	Antimicrobial activity/Competitive advantage	Neisseria meningitidis 8013	30.6	333	216	7	17	346	17	337	5.56e-33	126
PG_REVIVE01_02979	VFG044286	PMI_RS01140	cysteine synthase family protein	VF1252	Proteobactin	VFC0272	Nutritional/Metabolic factor	Proteus mirabilis HI4320	35.5	313	182	8	4	306	2	304	3.29e-48	164
PG_REVIVE01_03006	VFG038238	bfmS	signal transduction histidine kinase	VF0463	BfmRS	VFC0301	Regulation	Acinetobacter baumannii BJAB0715	26.5	238	155	6	260	489	288	513	2.17e-19	90.9
PG_REVIVE01_03007	VFG031738	regX3	Sensory transduction protein RegX3	VF0858	RegX3	VFC0301	Regulation	Mycobacterium abscessus ATCC 19977	35.8	229	137	5	2	223	3	228	2.97e-38	132
PG_REVIVE01_03023	VFG041873	CV_RS12725	two component system sensor kinase	SPI-2 like) (VF1260	Cpi-2 encoded T3SS	VFC0086	Effector delivery system	Chromobacterium violaceum ATCC 12472	25.8	419	248	9	803	1167	407	816	1.07e-23	108
PG_REVIVE01_03055	VFG002970	cap8D	type 8 capsular polysaccharide synthesis protein Cap8D	VF0003	Capsule	VFC0258	Immune modulation	Staphylococcus aureus subsp. aureus N315	46.2	394	204	4	214	606	200	586	1.25e-109	342
PG_REVIVE01_03056	VFG005992	SPD_RS01770	nucleotide sugar dehydrogenase	VF0144	Capsule	VFC0258	Immune modulation	Streptococcus pneumoniae D39	68.7	435	113	3	5	439	1	412	3.35e-210	585
PG_REVIVE01_03057	VFG023788	YE105_RS06190	flippase	VF0392	O-antigen	VFC0258	Immune modulation	Yersinia enterocolitica subsp. palearctica 105.5R(r)	27.2	356	242	5	17	361	7	356	1.20e-32	127
PG_REVIVE01_03059	VFG006043	SSA_RS07430	glycosyltransferase family 2 protein	VF0144	Capsule	VFC0258	Immune modulation	Streptococcus sanguinis SK36	27	222	139	8	4	216	3	210	1.52e-10	60.8
PG_REVIVE01_03060	VFG016376	BC_RS26270	glycosyltransferase	VF0659	Polysaccharide capsule	VFC0258	Immune modulation	Bacillus cereus ATCC 14579	36.2	116	69	3	218	328	250	365	5.42e-09	57.4
PG_REVIVE01_03061	VFG038015	AB57_RS00510	glycosyltransferase	VF0465	Capsule	VFC0258	Immune modulation	Acinetobacter baumannii AB0057	26.4	182	119	5	145	323	143	312	4.90e-09	57.4
PG_REVIVE01_03062	VFG016377	BC_RS26275	sugar transferase	VF0659	Polysaccharide capsule	VFC0258	Immune modulation	Bacillus cereus ATCC 14579	49.3	201	101	1	1	201	1	200	1.49e-64	197
PG_REVIVE01_03065	VFG016380	BC_RS26290	DegT/DnrJ/EryC1/StrS aminotransferase family protein	VF0659	Polysaccharide capsule	VFC0258	Immune modulation	Bacillus cereus ATCC 14579	65.5	397	137	0	1	397	6	402	3.15e-196	547
PG_REVIVE01_03066	VFG011152	bplG	probable sugar transferase	VF0033	LPS	VFC0258	Immune modulation	Bordetella parapertussis 12822	46.8	94	49	1	1	93	104	197	4.00e-21	82.4
PG_REVIVE01_03079	VFG015078	gacS	response regulator	VF0908	GacS/GacA two-component system	VFC0301	Regulation	Pseudomonas mendocina ymp	42.9	233	118	5	493	712	279	509	8.55e-43	166
PG_REVIVE01_03090	VFG023849	ddrA	ATP-binding cassette domain-containing protein	VF0309	PDIM	VFC0258	Immune modulation	Mycobacterium gilvum Spyr1	34.3	309	186	8	4	299	8	312	3.58e-44	153
PG_REVIVE01_03091	VFG007915	ddrA	ATP-binding cassette domain-containing protein	VF0309	PDIM	VFC0258	Immune modulation	Mycobacterium sp. JLS	38	200	124	0	9	208	18	217	6.28e-42	146
PG_REVIVE01_03098	VFG016011	pvdO	pyoverdine biosynthesis protein PvdO	VF0094	Pyoverdine	VFC0272	Nutritional/Metabolic factor	Pseudomonas putida KT2440	29	279	145	7	1076	1335	56	300	2.38e-17	84.3
PG_REVIVE01_03111	VFG001867	sodB	superoxide dismutase	VF0169	SodB	VFC0282	Stress survival	Legionella pneumophila subsp. pneumophila str. Philadelphia 1	54.6	185	84	0	31	215	1	185	1.08e-76	229
PG_REVIVE01_03140	VFG041209	ROD_RS13745	OmpA family protein	VF1263	CTS1	VFC0086	Effector delivery system	Citrobacter rodentium ICC168	39.8	103	61	1	321	422	490	592	1.44e-14	75.5
PG_REVIVE01_03148	VFG007913	ddrA	ATP-binding cassette domain-containing protein	VF0309	PDIM	VFC0258	Immune modulation	Mycobacterium gilvum PYR-GCK	35	223	142	2	6	228	8	227	4.34e-43	148
PG_REVIVE01_03159	VFG007632	wecA	UDP-N-acetylglucosamine--undecaprenyl-phosphate N-acetylglucosaminephosphotransferase	VF0624	Capsular polysaccharide	VFC0258	Immune modulation	Vibrio fischeri ES114	28.6	308	183	8	27	323	22	303	6.87e-17	80.9
PG_REVIVE01_03161	VFG037990	BJAB07104_RS00505	UDP-glucose/GDP-mannose dehydrogenase family protein	VF0465	Capsule	VFC0258	Immune modulation	Acinetobacter baumannii BJAB07104	52.3	442	204	3	1	437	1	440	1.81e-157	452
PG_REVIVE01_03162	VFG017989	C8J_RS06930	SDR family oxidoreductase	VF0323	Capsule	VFC0258	Immune modulation	Campylobacter jejuni subsp. jejuni 81116	66.3	312	102	2	1	309	1	312	1.57e-147	417
PG_REVIVE01_03163	VFG048940	KP1_RS28055	transporter	VF0560	Capsule	VFC0258	Immune modulation	Klebsiella pneumoniae subsp. pneumoniae NTUH-K2044	24.9	382	267	7	1	370	1	374	8.15e-22	97.1
PG_REVIVE01_03169	VFG048853	KPR_RS28085	glycosyltransferase family 4 protein	VF0560	Capsule	VFC0258	Immune modulation	Klebsiella pneumoniae subsp. rhinoscleromatis SB3432	24.4	250	161	9	81	313	86	324	1.45e-19	87.8
PG_REVIVE01_03174	VFG013320	lgtF	beta-1,4-glucosyltransferase	VF0044	LOS	VFC0258	Immune modulation	Haemophilus somnus 129PT	26.1	249	153	10	8	249	6	230	3.53e-15	73.2
PG_REVIVE01_03176	VFG016414	BT9727_RS25840	glycosyltransferase family 4 protein	VF0659	Polysaccharide capsule	VFC0258	Immune modulation	Bacillus thuringiensis serovar konkukian str. 97-27	24.4	369	244	15	1	351	1	352	9.66e-18	84.3
PG_REVIVE01_03183	VFG015660	flgJ	flagellar rod assembly protein/muramidase FlgJ	VF0273	Flagella	VFC0204	Motility	Pseudomonas putida GB-1	28.2	156	90	5	5	148	225	370	3.09e-12	62.8
PG_REVIVE01_03198	VFG026063	wcbT	acyl-CoA transferase	VF0436	Capsule I	VFC0258	Immune modulation	Burkholderia cenocepacia J2315	30.5	351	240	4	41	388	88	437	1.11e-53	184
PG_REVIVE01_03199	VFG017989	C8J_RS06930	SDR family oxidoreductase	VF0323	Capsule	VFC0258	Immune modulation	Campylobacter jejuni subsp. jejuni 81116	24.4	324	225	10	1	315	1	313	7.92e-10	58.9
PG_REVIVE01_03204	VFG030400	fadD13	long-chain fatty acid--CoA ligase	VF0840	MymA operon	VFC0258	Immune modulation	Mycobacterium sp. JDM601	29.2	339	176	8	177	511	155	433	3.41e-29	121
PG_REVIVE01_03222	VFG049136	acrB	acriflavine resistance protein B	VF0568	AcrAB	VFC0325	Antimicrobial activity/Competitive advantage	Klebsiella oxytoca E718	24.8	1044	697	35	18	1006	17	1027	4.73e-51	195
PG_REVIVE01_03225	VFG042929	DNO_RS05405	response regulator	VF1212	Type IV pili	VFC0001	Adherence	Dichelobacter nodosus VCS1703A	35.4	113	73	0	9	121	3	115	2.61e-22	90.9
PG_REVIVE01_03227	VFG049029	KP1_RS17220	glycosyltransferase	VF0561	LPS	VFC0258	Immune modulation	Klebsiella pneumoniae subsp. pneumoniae NTUH-K2044	27.3	99	68	2	5	100	10	107	8.99e-06	46.6
PG_REVIVE01_03230	VFG048877	A225_RS19055	glycosyltransferase	VF0560	Capsule	VFC0258	Immune modulation	Klebsiella oxytoca E718	29.5	393	230	16	2	370	4	373	4.37e-41	148
PG_REVIVE01_03231	VFG048859	KPHS_35600	polysaccharide biosynthesis protein	VF0560	Capsule	VFC0258	Immune modulation	Klebsiella pneumoniae subsp. pneumoniae HS11286	29.8	440	299	5	8	444	3	435	5.14e-50	177
PG_REVIVE01_03232	VFG006083	STER_RS07090	glycosyltransferase	VF0144	Capsule	VFC0258	Immune modulation	Streptococcus thermophilus LMD-9	32.3	263	153	6	16	274	1	242	1.24e-33	125
PG_REVIVE01_03233	VFG016409	BT9727_RS25815	serine O-acetyltransferase	VF0659	Polysaccharide capsule	VFC0258	Immune modulation	Bacillus thuringiensis serovar konkukian str. 97-27	34.9	109	56	3	97	205	53	146	1.61e-09	54.3
PG_REVIVE01_03234	VFG049090	KPK_RS08090	glycosyltransferase family 4 protein	VF0561	LPS	VFC0258	Immune modulation	Klebsiella pneumoniae 342	28.7	272	182	5	102	368	115	379	3.59e-32	124
PG_REVIVE01_03240	VFG016432	BALH_RS26235	sugar transferase	VF0659	Polysaccharide capsule	VFC0258	Immune modulation	Bacillus thuringiensis str. Al Hakam	34.3	254	105	5	140	392	32	224	7.72e-34	125
PG_REVIVE01_03241	VFG042926	DNO_RS05390	Hpt domain-containing protein	VF1212	Type IV pili	VFC0001	Adherence	Dichelobacter nodosus VCS1703A	28.6	119	83	2	3	120	2431	2548	4.35e-11	58.5
PG_REVIVE01_03246	VFG048851	gndA	NADP-dependent phosphogluconate dehydrogenase	VF0560	Capsule	VFC0258	Immune modulation	Klebsiella pneumoniae subsp. pneumoniae MGH 78578	51.6	473	219	5	1	470	1	466	9.49e-170	486
PG_REVIVE01_03254	VFG036993	mtrD	multiple transferable resistance system protein MtrD	VF0451	MtrCDE	VFC0325	Antimicrobial activity/Competitive advantage	Neisseria gonorrhoeae FA 1090	24.4	1068	735	28	8	1035	4	1039	3.49e-58	219
PG_REVIVE01_03256	VFG014979	algZ	sigma factor AlgU	VF0091	Alginate	VFC0271	Biofilm	Pseudomonas syringae pv. tomato str. DC3000	28.8	219	138	7	114	325	120	327	5.81e-13	68.9
PG_REVIVE01_03257	VFG014967	algR	alginate biosynthesis regulatory protein AlgR	VF0091	Alginate	VFC0271	Biofilm	Pseudomonas syringae pv. syringae B728a	25.3	253	165	8	1	244	1	238	3.14e-14	70.1
PG_REVIVE01_03261	VFG014966	algR	alginate biosynthesis regulatory protein AlgR	VF0091	Alginate	VFC0271	Biofilm	Pseudomonas syringae pv. tomato str. DC3000	27.5	236	156	6	1	227	1	230	5.41e-22	90.9
PG_REVIVE01_03262	VFG049112	KPR_RS09120	GtrA family protein	VF0561	LPS	VFC0258	Immune modulation	Klebsiella pneumoniae subsp. rhinoscleromatis SB3432	30.4	115	77	3	6	120	9	120	9.27e-07	44.7
PG_REVIVE01_03272	VFG048957	wcaJ	undecaprenyl-phosphate glucose phosphotransferase	VF0560	Capsule	VFC0258	Immune modulation	Klebsiella pneumoniae 342	33.9	369	230	7	104	465	102	463	1.07e-45	165
PG_REVIVE01_03274	VFG021856	fxbA	methionyl-tRNA formyltransferase	smegmatis) (VF0819	Exochelin	VFC0272	Nutritional/Metabolic factor	Mycobacterium smegmatis str. MC2 155	30.2	248	151	7	6	245	1	234	4.27e-26	105
PG_REVIVE01_03276	VFG037029	katA	catalase	VF0454	KatA	VFC0282	Stress survival	Neisseria gonorrhoeae FA 1090	72.2	478	133	0	6	483	11	488	1.94e-263	725
PG_REVIVE01_03278	VFG037720	adeG	cation/multidrug efflux pump	VF0504	AdeFGH efflux pump	VFC0271	Biofilm	Acinetobacter baumannii ACICU	43.1	1040	576	5	3	1030	5	1040	2.59e-268	781
PG_REVIVE01_03279	VFG037711	adeF	membrane-fusion protein	VF0504	AdeFGH efflux pump	VFC0271	Biofilm	Acinetobacter baumannii D1279779	30.2	354	236	5	18	369	31	375	1.08e-43	155
PG_REVIVE01_03291	VFG012633	ireA	TonB-dependent siderophore receptor IreA	VF1117	Iron-regulated element	VFC0272	Nutritional/Metabolic factor	Escherichia coli CFT073	23.6	691	449	29	116	766	31	682	4.45e-20	95.1
PG_REVIVE01_03300	VFG007660	rmlA	glucose-1-phosphate thymidylyltransferase RfbA	VF0624	Capsular polysaccharide	VFC0258	Immune modulation	Vibrio vulnificus YJ016	71.8	291	82	0	1	291	1	291	1.34e-152	428
PG_REVIVE01_03301	VFG017752	JJD26997_RS08170	GDP-L-fucose synthase	VF0323	Capsule	VFC0258	Immune modulation	Campylobacter jejuni subsp. doylei 269.97	58.4	358	139	2	1	357	1	349	5.62e-152	431
PG_REVIVE01_03302	VFG048885	gmd	GDP-mannose 4,6-dehydratase	VF0560	Capsule	VFC0258	Immune modulation	Klebsiella pneumoniae subsp. pneumoniae NTUH-K2044	60.1	376	139	2	3	378	5	369	2.77e-171	482
PG_REVIVE01_03304	VFG007669	cpsA	undecaprenyl-phosphate glucose phosphotransferase	VF0624	Capsular polysaccharide	VFC0258	Immune modulation	Vibrio vulnificus YJ016	41.7	355	198	8	116	465	116	466	5.20e-77	248
PG_REVIVE01_03319	VFG002966	SH_RS01815	polysaccharide biosynthesis protein	VF0003	Capsule	VFC0258	Immune modulation	Staphylococcus haemolyticus JCSC1435	46.7	396	203	3	208	602	196	584	4.41e-115	356
PG_REVIVE01_03322	VFG038839	flmH	short chain dehydrogenase/reductase family oxidoreductase	VF0473	Polar flagella	VFC0204	Motility	Aeromonas hydrophila subsp. hydrophila ATCC 7966	33.6	247	152	5	52	288	5	249	2.13e-28	109
PG_REVIVE01_03324	VFG002184	cpsG	MurB family protein	VF0361	Capsule	VFC0258	Immune modulation	Enterococcus faecalis V583	29.9	341	178	12	13	329	14	317	3.25e-30	122
PG_REVIVE01_03325	VFG011669	CJE_RS07965	NTP transferase domain-containing protein	VF0323	Capsule	VFC0258	Immune modulation	Campylobacter jejuni RM1221	23.9	243	162	10	1	238	257	481	1.37e-11	63.5
PG_REVIVE01_03329	VFG046742	FTA_RS07270	glycosyltransferase family 2 protein	VF0543	Capsule	VFC0258	Immune modulation	Francisella tularensis subsp. holarctica FTNF002-00	40.4	203	116	2	4	202	9	210	5.13e-46	158
PG_REVIVE01_03330	VFG038073	M3Q_RS01490	glycosyltransferase family 4 protein	VF0465	Capsule	VFC0258	Immune modulation	Acinetobacter baumannii TYTH-1	33	103	68	1	210	312	173	274	1.32e-09	58.9
PG_REVIVE01_03333	VFG037973	A1S_0057	capsular polysaccharide synthesis enzyme	VF0465	Capsule	VFC0258	Immune modulation	Acinetobacter baumannii ATCC 17978	31	116	50	2	75	189	52	138	1.18e-08	51.6
PG_REVIVE01_03335	VFG037945	BJAB07104_RS00490	glycosyltransferase	VF0465	Capsule	VFC0258	Immune modulation	Acinetobacter baumannii BJAB07104	31.1	222	141	6	4	218	3	219	8.39e-24	98.2
PG_REVIVE01_03336	VFG012072	pglA	N, N'-diacetylbacillosaminyl-diphospho-undecaprenol alpha-1,3-N-acetylgalactosaminyltransferase	VF0721	N-linked protein glycosylation	VFC0315	Post-translational modification	Campylobacter fetus subsp. fetus 82-40	21.1	318	231	7	69	380	66	369	1.89e-17	82.8
PG_REVIVE01_03337	VFG047304	wbtP	sugar transferase	VF0542	LPS	VFC0258	Immune modulation	Francisella novicida U112	55.4	202	89	1	1	202	6	206	4.34e-82	242
PG_REVIVE01_03338	VFG012061	pglD	UDP-N-acetylbacillosamine N-acetyltransferase	VF0721	N-linked protein glycosylation	VFC0315	Post-translational modification	Campylobacter jejuni subsp. jejuni NCTC 11168	33.8	151	78	4	1	141	7	145	1.60e-14	68.6
PG_REVIVE01_03339	VFG016400	BCE_RS25860	DegT/DnrJ/EryC1/StrS family aminotransferase	VF0659	Polysaccharide capsule	VFC0258	Immune modulation	Bacillus cereus ATCC 10987	45.4	414	173	8	1	409	1	366	2.55e-117	346
PG_REVIVE01_03341	VFG015660	flgJ	flagellar rod assembly protein/muramidase FlgJ	VF0273	Flagella	VFC0204	Motility	Pseudomonas putida GB-1	29.7	158	85	6	5	148	225	370	5.43e-14	67.8
PG_REVIVE01_03352	VFG037893	M3Q_RS01430	polysaccharide biosynthesis/export family protein	VF0465	Capsule	VFC0258	Immune modulation	Acinetobacter baumannii TYTH-1	26.3	152	82	5	87	223	123	259	2.97e-10	59.7
PG_REVIVE01_03353	VFG048847	KPK_RS07980	polysaccharide biosynthesis tyrosine autokinase	VF0560	Capsule	VFC0258	Immune modulation	Klebsiella pneumoniae 342	30.2	367	233	5	417	764	344	706	7.77e-47	178
PG_REVIVE01_03362	VFG027229	mprA	response regulator transcription factor	VF0298	MprAB	VFC0301	Regulation	Mycobacterium smegmatis JS623	35	120	75	2	340	458	2	119	2.69e-17	81.3
PG_REVIVE01_03376	VFG044105	SPY_RS07465	ABC transporter ATP-binding protein	VF1106	NEAT-type surface protein, direct heme uptake system	VFC0272	Nutritional/Metabolic factor	Streptococcus pyogenes M1 GAS	27.6	203	114	7	332	508	8	203	1.56e-11	65.1
PG_REVIVE01_03388	VFG005041	SAUSA300_RS00840	CatB-related O-acetyltransferase	VF0003	Capsule	VFC0258	Immune modulation	Staphylococcus aureus subsp. aureus USA300_FPR3757	37.5	144	81	5	60	199	69	207	4.00e-22	89.4
PG_REVIVE01_03394	VFG037099	msrA/B(pilB)	trifunctional thioredoxin/methionine sulfoxide reductase A/B protein	VF0456	MsrAB	VFC0282	Stress survival	Neisseria meningitidis Z2491	62	137	52	0	45	181	378	514	2.68e-53	177
PG_REVIVE01_03398	VFG015885	cysC1	adenylyl-sulfate kinase	VF0917	Phytotoxin phaseolotoxin	VFC0235	Exotoxin	Pseudomonas syringae pv. phaseolicola 1448A	55.4	168	75	0	26	193	23	190	1.87e-62	192
PG_REVIVE01_03403	VFG043491	ligA	NAD-dependent DNA ligase LigA	VF1220	LigA	VFC0001	Adherence	Leptospira interrogans serovar Lai str. 56601	35.4	678	398	16	3	663	16	670	2.16e-115	360
PG_REVIVE01_03407	VFG030402	fadD13	long-chain-fatty-acid--CoA ligase	VF0840	MymA operon	VFC0258	Immune modulation	Mycobacterium gilvum Spyr1	27.8	489	286	14	1	477	1	434	3.08e-35	138
PG_REVIVE01_03412	VFG037726	adeG	cation/multidrug efflux pump	VF0504	AdeFGH efflux pump	VFC0271	Biofilm	Acinetobacter baumannii D1279779	23.3	1043	747	23	21	1028	16	1040	3.02e-51	196
PG_REVIVE01_03414	VFG015073	gacS	response regulator	VF0908	GacS/GacA two-component system	VFC0301	Regulation	Pseudomonas putida KT2440	29.8	530	346	14	275	792	272	787	1.84e-54	202
PG_REVIVE01_03417	VFG031404	ctpV	copper-translocating P-type ATPase	VF0849	Copper exporter	VFC0272	Nutritional/Metabolic factor	Mycobacterium intracellulare ATCC 13950	41.6	683	371	8	56	733	110	769	8.80e-155	468
PG_REVIVE01_03419	VFG016238	hlyIII	hemolysin III family protein	VF0655	Hemolysin III	VFC0235	Exotoxin	Bacillus clausii KSM-K16	41.5	207	115	2	12	218	11	211	1.46e-51	166
PG_REVIVE01_03429	VFG014847	algI	alginate o-acetyltransferase AlgI	VF0091	Alginate	VFC0271	Biofilm	Pseudomonas syringae pv. syringae B728a	47.2	339	148	9	99	432	78	390	1.60e-90	286
PG_REVIVE01_03438	VFG001964	Cj1436c	aminotransferase	VF0323	Capsule	VFC0258	Immune modulation	Campylobacter jejuni subsp. jejuni NCTC 11168	29.7	303	192	9	55	340	86	384	1.66e-25	105
PG_REVIVE01_03444	VFG015782	gacS	response regulator	VF0908	GacS/GacA two-component system	VFC0301	Regulation	Pseudomonas putida GB-1	41.8	237	123	4	271	494	275	509	1.24e-40	156
PG_REVIVE01_03445	VFG013049	sitB	iron/manganese ABC transporter ATP-binding protein SitB	VF0985	Ferrous iron transport	VFC0272	Nutritional/Metabolic factor	Shigella boydii Sb227	29.4	197	122	3	267	448	14	208	5.68e-13	68.9
PG_REVIVE01_03451	VFG041873	CV_RS12725	two component system sensor kinase	SPI-2 like) (VF1260	Cpi-2 encoded T3SS	VFC0086	Effector delivery system	Chromobacterium violaceum ATCC 12472	32.2	428	228	10	169	535	388	814	4.04e-53	194
PG_REVIVE01_03483	VFG018400	mgtC	Mg2+ transport protein	VF0106	MgtBC	VFC0272	Nutritional/Metabolic factor	Salmonella enterica subsp. arizonae serovar 62:z4,z23:-- str. RSK2980	46.9	113	53	2	23	135	14	119	8.92e-23	92.4
PG_REVIVE01_03496	VFG014370	fleS	two-component sensor	VF0273	Flagella	VFC0204	Motility	Pseudomonas aeruginosa PA7	33.7	98	62	2	2	97	290	386	7.36e-10	56.6
PG_REVIVE01_03506	VFG032387	stp	Stp1/IreP family PP2C-type Ser/Thr phosphatase	VF0787	Serine-threonine phosphatase stp	VFC0315	Post-translational modification	Listeria seeligeri serovar 1/2b str. SLCC3954	31	203	133	5	17	216	13	211	8.81e-29	109
PG_REVIVE01_03507	VFG002148	pkn5	serine/threonine protein kinase	VF0711	TTSS secreted effectors	VFC0086	Effector delivery system	Chlamydia trachomatis D/UW-3/CX	29.6	230	134	6	83	309	55	259	9.10e-18	85.1
PG_REVIVE01_03514	VFG027926	nuoG	NADH-quinone oxidoreductase subunit G	VF0833	NuoG	VFC0258	Immune modulation	Mycobacterium smegmatis JS623	36.1	216	126	4	1	212	16	223	2.32e-30	126
PG_REVIVE01_03522	VFG037720	adeG	cation/multidrug efflux pump	VF0504	AdeFGH efflux pump	VFC0271	Biofilm	Acinetobacter baumannii ACICU	21.7	1068	749	23	7	1025	2	1031	2.03e-55	209
PG_REVIVE01_03523	VFG006826	lisR	two-component response regulator	VF0792	LisR/LisK	VFC0301	Regulation	Listeria monocytogenes EGD-e	44.3	228	122	2	1	225	1	226	7.90e-58	182
PG_REVIVE01_03524	VFG006830	lisK	two-component sensor histidine kinase	VF0792	LisR/LisK	VFC0301	Regulation	Listeria monocytogenes EGD-e	27.9	229	147	8	178	389	246	473	6.44e-18	85.1
PG_REVIVE01_03538	VFG023574	YE105_RS01710	two component system sensor kinase	chromosomally encoded) (VF1023	TTSS	VFC0086	Effector delivery system	Yersinia enterocolitica subsp. palearctica 105.5R(r)	36.1	230	138	3	322	547	391	615	1.70e-32	132
PG_REVIVE01_03547	VFG042526	afrR	transcriptional activator AfrR	AF/R1) pili (VF1146	Adhesive factor/rabbit 1	VFC0001	Adherence	Escherichia coli str. RDEC-1	27	89	65	0	78	166	18	106	3.96e-06	45.4
PG_REVIVE01_03565	VFG006820	virR	two-component system response regulator VirR	VF0791	VirR/VirS	VFC0301	Regulation	Listeria innocua Clip11262	27.8	115	77	3	7	118	2	113	4.42e-07	49.3
PG_REVIVE01_03567	VFG014982	algZ	sigma factor AlgU	VF0091	Alginate	VFC0271	Biofilm	Pseudomonas mendocina ymp	27.3	227	145	9	326	548	130	340	5.40e-12	67.4
PG_REVIVE01_03570	VFG000079	clpC	endopeptidase Clp ATP-binding chain C	VF0072	ClpC	VFC0282	Stress survival	Listeria monocytogenes EGD-e	48.7	838	380	5	1	834	2	793	1.28e-262	750
PG_REVIVE01_03614	VFG043311	flhF	flagellar biosynthesis protein FlhF	VF0732	Peritrichous flagella	VFC0204	Motility	Clostridium difficile 630	32.8	201	121	7	118	316	146	334	9.27e-18	82.4
PG_REVIVE01_03637	VFG049159	clbM	precolibactin export MATE transporter ClbM	VF0573	Colibactin	VFC0235	Exotoxin	Klebsiella pneumoniae subsp. pneumoniae 1084	27.4	413	284	8	17	420	31	436	7.68e-34	132
PG_REVIVE01_03642	VFG050146	dhbC	isochorismate synthase DhbC	VF0586	Bacillibactin	VFC0272	Nutritional/Metabolic factor	Bacillus cereus G9241	26.1	333	225	5	35	350	57	385	4.16e-29	115
PG_REVIVE01_03645	VFG016062	pvdL	peptide synthase PvdL	VF0094	Pyoverdine	VFC0272	Nutritional/Metabolic factor	Pseudomonas syringae pv. syringae B728a	23	444	250	14	352	729	1208	1625	1.68e-11	68.2
PG_REVIVE01_03648	VFG002278	nagI	hyaluronidase	VF0389	Mu-toxin	VFC0251	Exoenzyme	Clostridium perfringens str. 13	28.9	850	509	24	27	818	47	859	5.92e-97	329
PG_REVIVE01_03657	VFG023594	YE105_RS01825	EscN/YscN/HrcN family type III secretion system ATPase	chromosomally encoded) (VF1023	TTSS	VFC0086	Effector delivery system	Yersinia enterocolitica subsp. palearctica 105.5R(r)	30.3	323	199	8	128	439	55	362	2.26e-30	124
PG_REVIVE01_03684	VFG050222	glgX	glycogen hydrolase	VF0711	TTSS secreted effectors	VFC0086	Effector delivery system	Chlamydia trachomatis D/UW-3/CX	26.7	472	259	16	130	558	131	558	7.43e-39	152
PG_REVIVE01_03688	VFG031691	senX3	two-component sensor histidine kinase	VF0857	SenX3	VFC0301	Regulation	Mycobacterium sp. JDM601	28.3	226	159	3	254	478	154	377	2.62e-24	104
PG_REVIVE01_03689	VFG022935	mprA	Mycobacterial persistence regulator MrpA (two component response transcriptional regulatory protein)	VF0298	MprAB	VFC0301	Regulation	Mycobacterium abscessus ATCC 19977	31.8	223	150	2	4	224	3	225	1.32e-40	138
PG_REVIVE01_03690	VFG016010	pvdO	pyoverdine biosynthesis protein PvdO	VF0094	Pyoverdine	VFC0272	Nutritional/Metabolic factor	Pseudomonas syringae pv. phaseolicola 1448A	28.5	256	142	11	360	583	42	288	1.08e-18	86.7
PG_REVIVE01_03694	VFG015240	hrpL	RNA polymerase sigma factor HrpL	VF0909	P. syringae TTSS	VFC0086	Effector delivery system	Pseudomonas syringae pv. syringae B728a	30.1	143	95	4	27	166	43	183	7.42e-09	52.4
PG_REVIVE01_03708	VFG037126	recN	DNA repair protein RecN	VF0457	RecN	VFC0282	Stress survival	Neisseria meningitidis alpha710	31.3	556	370	6	1	551	1	549	5.92e-80	261
PG_REVIVE01_03711	VFG006720	lap	Listeria adhesion protein Lap	VF0444	Lap	VFC0001	Adherence	Listeria welshimeri serovar 6b str. SLCC5334	23.2	388	248	12	2	353	456	829	2.24e-16	80.9
PG_REVIVE01_03719	VFG019362	lplA1	lipoate protein ligase	VF0347	LplA1	VFC0272	Nutritional/Metabolic factor	Listeria monocytogenes HCC23	33.5	242	148	4	5	239	6	241	2.12e-38	136
PG_REVIVE01_03721	VFG016502	pdhB	alpha-ketoacid dehydrogenase subunit beta	VF0878	PDH-B	VFC0001	Adherence	Mycoplasma mobile 163K	33.7	326	202	8	352	674	9	323	2.92e-49	175
PG_REVIVE01_03724	VFG037016	mtrE	multidrug efflux pump channel protein MtrE	VF0451	MtrCDE	VFC0325	Antimicrobial activity/Competitive advantage	Neisseria meningitidis 8013	29.2	456	311	6	8	451	3	458	1.62e-45	164
PG_REVIVE01_03725	VFG037720	adeG	cation/multidrug efflux pump	VF0504	AdeFGH efflux pump	VFC0271	Biofilm	Acinetobacter baumannii ACICU	36.5	1025	640	7	6	1021	18	1040	1.28e-205	619
PG_REVIVE01_03733	VFG007632	wecA	UDP-N-acetylglucosamine--undecaprenyl-phosphate N-acetylglucosaminephosphotransferase	VF0624	Capsular polysaccharide	VFC0258	Immune modulation	Vibrio fischeri ES114	28	300	193	6	35	331	22	301	2.95e-14	73.2
PG_REVIVE01_03734	VFG005992	SPD_RS01770	nucleotide sugar dehydrogenase	VF0144	Capsule	VFC0258	Immune modulation	Streptococcus pneumoniae D39	67.5	434	118	3	11	444	2	412	6.95e-204	569
PG_REVIVE01_03735	VFG019129	SPCG_RS01860	flippase	VF0144	Capsule	VFC0258	Immune modulation	Streptococcus pneumoniae CGSP14	28	407	263	9	9	400	5	396	1.22e-29	120
PG_REVIVE01_03738	VFG000688	bcs1'	Bcs1'	VF0043	Capsule	VFC0258	Immune modulation	Haemophilus influenzae str. 1007	32	225	146	6	3	223	6	227	1.87e-26	106
PG_REVIVE01_03740	VFG013461	licD	phosphocholine transferase	VF0044	LOS	VFC0258	Immune modulation	Haemophilus influenzae 86-028NP	25.3	285	177	9	21	297	3	259	2.67e-16	77
PG_REVIVE01_03744	VFG005021	SSP_RS00325	glycosyltransferase family 2 protein	VF0003	Capsule	VFC0258	Immune modulation	Staphylococcus saprophyticus subsp. saprophyticus ATCC 15305	39.8	221	131	2	6	225	4	223	1.32e-52	171
PG_REVIVE01_03745	VFG019018	YPK_RS15930	NAD-dependent epimerase/dehydratase family protein	VF0392	O-antigen	VFC0258	Immune modulation	Yersinia pseudotuberculosis YPIII	42.9	70	40	0	10	79	251	320	5.79e-17	73.2
PG_REVIVE01_03755	VFG030115	kefB	cation:proton antiporter	VF0838	Potassium/proton antiporter	VFC0258	Immune modulation	Mycobacterium sp. JLS	27.1	387	248	10	5	376	5	372	1.19e-19	91.7
PG_REVIVE01_03757	VFG009758	sigH	sigma-70 family RNA polymerase sigma factor	VF0296	SigH	VFC0301	Regulation	Mycobacterium avium subsp. paratuberculosis K-10	28.7	143	89	4	6	138	31	170	1.49e-10	57
PG_REVIVE01_03791	VFG015660	flgJ	flagellar rod assembly protein/muramidase FlgJ	VF0273	Flagella	VFC0204	Motility	Pseudomonas putida GB-1	29.5	156	88	6	5	148	225	370	9.19e-13	64.3
PG_REVIVE01_03809	VFG041872	CV_RS12720	two component system response regulator	SPI-2 like) (VF1260	Cpi-2 encoded T3SS	VFC0086	Effector delivery system	Chromobacterium violaceum ATCC 12472	48.3	60	31	0	193	252	156	215	1.56e-11	62
PG_REVIVE01_03826	VFG045324	LPG_RS03850	glycosyltransferase family 2 protein	VF0171	LPS	VFC0258	Immune modulation	Legionella pneumophila subsp. pneumophila str. Philadelphia 1	28.5	263	175	5	6	260	6	263	3.57e-27	109
PG_REVIVE01_03868	VFG000077	clpP	ATP-dependent Clp protease proteolytic subunit	VF0074	ClpP	VFC0282	Stress survival	Listeria monocytogenes EGD-e	28.1	160	109	3	24	179	32	189	5.78e-10	58.2
PG_REVIVE01_03917	VFG013985	pilR	two-component response regulator PilR	VF0082	Type IV pili	VFC0001	Adherence	Pseudomonas aeruginosa PA7	37.2	446	262	6	5	439	7	445	5.55e-97	298
PG_REVIVE01_03919	VFG015078	gacS	response regulator	VF0908	GacS/GacA two-component system	VFC0301	Regulation	Pseudomonas mendocina ymp	27	518	243	7	322	706	269	784	2.72e-46	178
PG_REVIVE01_03947	VFG047688	pyrB	aspartate carbamoyltransferase	VF0558	Pyrimidine biosynthesis	VFC0272	Nutritional/Metabolic factor	Francisella tularensis subsp. mediasiatica FSC147	42.8	297	165	2	4	296	5	300	2.83e-77	238
PG_REVIVE01_03959	VFG015291	hopI1	DnaJ domain-containing protein	VF0911	P. syringae TTSS effectors	VFC0086	Effector delivery system	Pseudomonas syringae pv. syringae B728a	45.5	66	34	2	4	67	258	323	2.42e-08	55.1
PG_REVIVE01_03994	VFG002367	YE_RS15440	alpha-1,2-fucosyltransferase	VF0392	O-antigen	VFC0258	Immune modulation	Yersinia enterocolitica subsp. enterocolitica 8081	28.4	264	138	11	10	234	11	262	2.28e-17	80.1
PG_REVIVE01_03995	VFG016414	BT9727_RS25840	glycosyltransferase family 4 protein	VF0659	Polysaccharide capsule	VFC0258	Immune modulation	Bacillus thuringiensis serovar konkukian str. 97-27	22	359	246	13	1	340	1	344	6.35e-12	66.6
PG_REVIVE01_03996	VFG016307	galE	UDP-glucose 4-epimerase GalE	VF0659	Polysaccharide capsule	VFC0258	Immune modulation	Bacillus cereus ATCC 14579	26	319	206	11	1	301	1	307	2.77e-16	78.2
PG_REVIVE01_03997	VFG038073	M3Q_RS01490	glycosyltransferase family 4 protein	VF0465	Capsule	VFC0258	Immune modulation	Acinetobacter baumannii TYTH-1	33.2	352	218	7	1	350	1	337	2.12e-51	174
PG_REVIVE01_03998	VFG001306	cap8J	type 8 capsular polysaccharide synthesis protein Cap8J	VF0003	Capsule	VFC0258	Immune modulation	Staphylococcus aureus subsp. aureus MW2	39.3	112	58	3	71	181	81	183	4.57e-13	64.3
PG_REVIVE01_04000	VFG048923	A79E_RS08215	polysaccharide biosynthesis tyrosine autokinase	VF0560	Capsule	VFC0258	Immune modulation	Klebsiella pneumoniae subsp. pneumoniae 1084	24.8	746	423	21	43	749	44	690	1.85e-39	155
PG_REVIVE01_04001	VFG007624	wza	polysaccharide export protein	VF0624	Capsular polysaccharide	VFC0258	Immune modulation	Vibrio fischeri ES114	29.4	187	113	6	43	226	86	256	4.60e-12	65.1
PG_REVIVE01_04004	VFG046740	F7308_RS05565	glycosyltransferase family 2 protein	VF0543	Capsule	VFC0258	Immune modulation	Francisella sp. TX077308	35	217	127	5	5	218	7	212	1.54e-33	125
PG_REVIVE01_04013	VFG000309	futB	fucosyltransferase	VF0057	Lewis antigen	VFC0258	Immune modulation	Helicobacter pylori 26695	31.2	301	166	6	16	277	43	341	1.13e-42	153
PG_REVIVE01_04018	VFG014258	flgJ	flagellar rod assembly protein/muramidase FlgJ	VF0273	Flagella	VFC0204	Motility	Pseudomonas putida KT2440	31.4	159	87	6	2	148	222	370	8.78e-14	67
PG_REVIVE01_04020	VFG009586	irtB	Iron-regulated transporter IrtB	VF0818	ABC transporter	VFC0272	Nutritional/Metabolic factor	Mycobacterium ulcerans Agy99	36.7	218	126	4	351	567	332	538	3.23e-32	130
PG_REVIVE01_04023	VFG050195	BCAH187_RS26500	glycosyltransferase family 2 protein	VF0659	Polysaccharide capsule	VFC0258	Immune modulation	Bacillus cereus AH187	38.1	268	159	6	1	265	1	264	1.51e-46	161
PG_REVIVE01_04039	VFG031735	regX3	two-component sensory transduction protein RegX	VF0858	RegX3	VFC0301	Regulation	Mycobacterium ulcerans Agy99	37.6	229	136	3	3	227	1	226	1.00e-42	144
PG_REVIVE01_04040	VFG031677	senX3	two-component system sensor histidine kinase SenX3	VF0857	SenX3	VFC0301	Regulation	Mycobacterium smegmatis str. MC2 155	32.7	260	165	4	328	584	125	377	1.09e-35	138
PG_REVIVE01_04057	VFG044213	GBAA_RS23240	ABC transporter ATP-binding protein	VF0672	NEAT-type hemophore-mediated heme uptake system	VFC0272	Nutritional/Metabolic factor	Bacillus anthracis str. Ames Ancestor	32.4	256	167	3	8	261	1	252	2.60e-40	142
PG_REVIVE01_04058	VFG044237	YE_RS01720	iron ABC transporter permease	VF1031	Direct heme uptake system	VFC0272	Nutritional/Metabolic factor	Yersinia enterocolitica subsp. enterocolitica 8081	33.5	316	196	5	26	340	28	330	2.85e-46	160
PG_REVIVE01_04120	VFG016011	pvdO	pyoverdine biosynthesis protein PvdO	VF0094	Pyoverdine	VFC0272	Nutritional/Metabolic factor	Pseudomonas putida KT2440	32.4	281	155	10	7	253	20	299	1.29e-30	122
PG_REVIVE01_04125	VFG037726	adeG	cation/multidrug efflux pump	VF0504	AdeFGH efflux pump	VFC0271	Biofilm	Acinetobacter baumannii D1279779	24.5	1043	729	21	18	1024	16	1036	4.68e-77	274
PG_REVIVE01_04180	VFG035919	aatC	ATP-binding protein AatC	VF0215	Dispersin	VFC0346	Others	Escherichia coli O104:H4 str. 2009EL-2050	42.1	190	106	3	10	199	7	192	3.18e-39	134
PG_REVIVE01_04186	VFG000116	algB	two-component response regulator AlgB	VF0091	Alginate	VFC0271	Biofilm	Pseudomonas aeruginosa PAO1	37.6	452	269	4	3	450	7	449	1.73e-83	263
PG_REVIVE01_04187	VFG014001	pilS	two-component sensor PilS	VF0082	Type IV pili	VFC0001	Adherence	Pseudomonas mendocina ymp	25.8	326	216	9	101	412	186	499	4.52e-20	92.4
PG_REVIVE01_04195	VFG007909	ddrA	daunorubicin resistance protein DrrA family ABC transporter ATP-binding protein	VF0309	PDIM	VFC0258	Immune modulation	Mycobacterium avium subsp. paratuberculosis K-10	35	214	137	2	7	219	11	223	5.41e-36	129
PG_REVIVE01_04199	VFG042740	pprA	two-component sensor PprA	VF0928	Type IV pili	VFC0001	Adherence	Pseudomonas aeruginosa PAO1	29.2	236	148	5	186	411	687	913	1.58e-23	103
PG_REVIVE01_04200	VFG043345	fleR/flrC	sigma 54-dependent response regulator	VF0157	Flagella	VFC0204	Motility	Legionella pneumophila subsp. pneumophila str. Philadelphia 1	40.9	443	245	3	5	447	4	429	5.81e-105	318
PG_REVIVE01_04208	VFG015078	gacS	response regulator	VF0908	GacS/GacA two-component system	VFC0301	Regulation	Pseudomonas mendocina ymp	37.1	237	137	5	152	376	274	510	6.41e-35	136
PG_REVIVE01_04210	VFG041718	sctN	type III secretion system ATPase SctN	VF0704	T3SS	VFC0086	Effector delivery system	Burkholderia cenocepacia J2315	34.1	223	119	6	416	623	165	374	1.38e-17	85.9
PG_REVIVE01_04240	VFG007658	rmlB	dTDP-glucose 4,6-dehydratase	VF0624	Capsular polysaccharide	VFC0258	Immune modulation	Vibrio vulnificus YJ016	52	367	152	6	5	370	4	347	3.39e-125	364
PG_REVIVE01_04241	VFG048804	KPHS_35550	dTDP-4-dehydrorhamnose 3,5-epimerase	VF0560	Capsule	VFC0258	Immune modulation	Klebsiella pneumoniae subsp. pneumoniae HS11286	55.2	181	80	1	1	180	1	181	1.37e-66	201
PG_REVIVE01_04269	VFG026087	wcbR	capsular polysaccharide biosynthesis fatty acid synthase	VF0436	Capsule I	VFC0258	Immune modulation	Burkholderia cenocepacia AU 1054	30.1	322	202	5	10	313	1795	2111	1.98e-31	124
PG_REVIVE01_04294	VFG040670	tlyC	hemolysin C	VF0489	TlyC	VFC0251	Exoenzyme	Rickettsia bellii RML369-C	24.6	260	189	5	166	418	30	289	8.49e-19	86.3
PG_REVIVE01_04317	VFG050275	vpsC	exopolysaccharide biosynthesis acetyltransferase VpsC	VF0615	VPS	VFC0271	Biofilm	Vibrio cholerae O1 biovar El Tor str. N16961	55.1	49	22	0	143	191	116	164	1.19e-08	52.4
PG_REVIVE01_04325	VFG002176	cylB	ABC-type transporter	VF0356	Cytolysin	VFC0235	Exotoxin	Enterococcus faecalis str. MMH594	28.6	206	117	8	16	218	487	665	1.75e-13	73.2
PG_REVIVE01_04329	VFG050269	yycJ	Zn-dependent hydrolase	VF0711	TTSS secreted effectors	VFC0086	Effector delivery system	Chlamydia trachomatis D/UW-3/CX	33.9	233	146	3	5	235	4	230	5.61e-39	136
PG_REVIVE01_04336	VFG016424	manA	mannose-6-phosphate isomerase, class I	VF0659	Polysaccharide capsule	VFC0258	Immune modulation	Bacillus thuringiensis str. Al Hakam	35.8	310	178	12	4	306	5	300	3.35e-52	174
PG_REVIVE01_04341	VFG007263	irgA	ligand-gated channel protein	VF0628	Enterobactin receptor IrgA	VFC0272	Nutritional/Metabolic factor	Vibrio cholerae O1 biovar El Tor str. N16961	24.6	674	377	26	43	642	36	652	1.11e-24	108
PG_REVIVE01_04372	VFG015078	gacS	response regulator	VF0908	GacS/GacA two-component system	VFC0301	Regulation	Pseudomonas mendocina ymp	38.5	239	126	4	567	789	274	507	4.33e-37	149
PG_REVIVE01_04386	VFG019078	plr/gapA	type I glyceraldehyde-3-phosphate dehydrogenase	VF1042	Streptococcal plasmin receptor/GAPDH	VFC0001	Adherence	Streptococcus pneumoniae CGSP14	49.1	336	160	5	1	331	2	331	1.11e-101	302
PG_REVIVE01_04388	VFG011414	kdsA	2-dehydro-3-deoxyphosphooctonate aldolase	VF0367	LPS	VFC0258	Immune modulation	Brucella melitensis bv. 1 str. 16M	50	254	127	0	7	260	15	268	8.03e-86	257
PG_REVIVE01_04399	VFG036949	farA	fatty acid efflux system protein FarA	VF0450	FarAB	VFC0325	Antimicrobial activity/Competitive advantage	Neisseria meningitidis M04-240196	24.1	340	245	5	2	335	17	349	6.21e-17	80.9
PG_REVIVE01_04400	VFG036959	farB	fatty acid efflux system protein FarB	VF0450	FarAB	VFC0325	Antimicrobial activity/Competitive advantage	Neisseria meningitidis 053442	28.6	507	333	8	11	509	10	495	2.18e-73	241
PG_REVIVE01_04414	VFG046913	flmF2	glycosyl transferase family protein	VF0542	LPS	VFC0258	Immune modulation	Francisella sp. TX077308	28.6	308	188	10	4	302	9	293	7.47e-22	93.6
PG_REVIVE01_04428	VFG007632	wecA	UDP-N-acetylglucosamine--undecaprenyl-phosphate N-acetylglucosaminephosphotransferase	VF0624	Capsular polysaccharide	VFC0258	Immune modulation	Vibrio fischeri ES114	28.3	300	192	7	27	323	22	301	1.31e-12	68.2
PG_REVIVE01_04429	VFG037990	BJAB07104_RS00505	UDP-glucose/GDP-mannose dehydrogenase family protein	VF0465	Capsule	VFC0258	Immune modulation	Acinetobacter baumannii BJAB07104	51.4	442	208	3	1	437	1	440	1.19e-155	447
PG_REVIVE01_04430	VFG017989	C8J_RS06930	SDR family oxidoreductase	VF0323	Capsule	VFC0258	Immune modulation	Campylobacter jejuni subsp. jejuni 81116	68.3	312	96	2	1	309	1	312	4.16e-153	431
PG_REVIVE01_04433	VFG048862	KPN_RS13470	lipopolysaccharide biosynthesis protein	VF0560	Capsule	VFC0258	Immune modulation	Klebsiella pneumoniae subsp. pneumoniae MGH 78578	25.2	393	292	1	2	392	9	401	4.21e-35	136
PG_REVIVE01_04435	VFG017767	JJD26997_RS02705	glycosyltransferase family 2 protein	VF0326	LOS	VFC0258	Immune modulation	Campylobacter jejuni subsp. doylei 269.97	41.1	107	59	1	1	107	1	103	8.62e-20	87.4
PG_REVIVE01_04436	VFG036114	lgtC	glycosyltransferase family 8 protein	VF0078	LOS	VFC0258	Immune modulation	Neisseria meningitidis NZ-05/33	28.4	261	171	8	7	260	3	254	8.19e-22	93.6
PG_REVIVE01_04439	VFG019545	futC1	alpha-(1,2)-fucosyltransferase	VF0057	Lewis antigen	VFC0258	Immune modulation	Helicobacter pylori Shi470	31.6	288	162	9	2	276	4	269	1.11e-27	108
PG_REVIVE01_04440	VFG016394	BCE_RS25830	glycosyl transferase	VF0659	Polysaccharide capsule	VFC0258	Immune modulation	Bacillus cereus ATCC 10987	34.1	276	172	4	21	295	31	297	5.65e-45	154
PG_REVIVE01_04441	VFG005021	SSP_RS00325	glycosyltransferase family 2 protein	VF0003	Capsule	VFC0258	Immune modulation	Staphylococcus saprophyticus subsp. saprophyticus ATCC 15305	43	221	124	2	5	224	4	223	9.93e-58	184
PG_REVIVE01_04442	VFG019018	YPK_RS15930	NAD-dependent epimerase/dehydratase family protein	VF0392	O-antigen	VFC0258	Immune modulation	Yersinia pseudotuberculosis YPIII	47.8	320	165	2	1	320	3	320	3.15e-102	303
PG_REVIVE01_04451	VFG031440	ompA	peptidoglycan-binding protein ArfA	VF0850	Pore-forming protein	VFC0282	Stress survival	Mycobacterium canettii CIPT 140070017	47.1	104	54	1	107	210	223	325	3.12e-19	84.3
PG_REVIVE01_04454	VFG049196	clpV	ATP-dependent chaperone ClpB	VF0783	T6SS-II	VFC0086	Effector delivery system	Klebsiella pneumoniae subsp. pneumoniae NTUH-K2044	51.6	865	402	5	1	859	1	854	4.68e-298	842
PG_REVIVE01_04455	VFG011072	btrS	RNA polymerase sigma factor	VF0035	TTSS	VFC0086	Effector delivery system	Bordetella pertussis Tohama I	27.2	136	91	3	30	159	55	188	6.34e-10	55.5
PG_REVIVE01_04464	VFG039536	CBU_1566	Coxiella Dot/Icm type IVB secretion system translocated effector	VF0696	T4SS secreted effectors	VFC0086	Effector delivery system	Coxiella burnetii RSA 493	37.3	217	130	4	21	234	23	236	2.02e-29	110
PG_REVIVE01_04466	VFG041873	CV_RS12725	two component system sensor kinase	SPI-2 like) (VF1260	Cpi-2 encoded T3SS	VFC0086	Effector delivery system	Chromobacterium violaceum ATCC 12472	39	236	136	4	527	758	393	624	3.43e-35	143
PG_REVIVE01_04470	VFG016009	pvdO	pyoverdine biosynthesis protein PvdO	VF0094	Pyoverdine	VFC0272	Nutritional/Metabolic factor	Pseudomonas syringae pv. syringae B728a	28.9	277	140	9	1069	1325	45	284	1.30e-18	87.8
PG_REVIVE01_04473	VFG024188	mprA	two-component system response regulator MprA	VF0298	MprAB	VFC0301	Regulation	Mycobacterium indicus pranii MTCC 9506	33.7	175	99	4	1117	1290	2	160	4.31e-21	93.6
PG_REVIVE01_04478	VFG030115	kefB	cation:proton antiporter	VF0838	Potassium/proton antiporter	VFC0258	Immune modulation	Mycobacterium sp. JLS	27.2	383	257	10	7	382	7	374	2.78e-20	93.6
PG_REVIVE01_04485	VFG007874	ppsE	type I polyketide synthase	VF0309	PDIM	VFC0258	Immune modulation	Mycobacterium vanbaalenii PYR-1	33.2	280	172	7	3	276	548	818	1.25e-32	127
PG_REVIVE01_04509	VFG044401	hasI	unknown protein	VF1254	HasA	VFC0272	Nutritional/Metabolic factor	Serratia marcescens str. SM365	30.7	150	101	2	26	173	9	157	2.32e-18	78.2
PG_REVIVE01_04510	VFG001444	aslA	putative arylsulfatase	VF0238	AslA	VFC0083	Invasion	Escherichia coli O18:K1:H7 str. RS218	29.5	400	216	14	19	366	76	461	1.43e-40	150
PG_REVIVE01_04514	VFG044156	PFL_RS27295	FecR domain-containing protein	VF0940	HasA-type hemophore-mediated heme uptake system	VFC0272	Nutritional/Metabolic factor	Pseudomonas fluorescens Pf-5	22.5	280	192	9	22	293	31	293	5.69e-10	59.7
PG_REVIVE01_04518	VFG005372	slrA	peptidylprolyl isomerase	VF1047	Streptococcal lipoprotein rotamase A	VFC0001	Adherence	Streptococcus pneumoniae D39	35	206	116	6	21	221	68	260	1.81e-23	94.7
PG_REVIVE01_04524	VFG041873	CV_RS12725	two component system sensor kinase	SPI-2 like) (VF1260	Cpi-2 encoded T3SS	VFC0086	Effector delivery system	Chromobacterium violaceum ATCC 12472	24.7	437	270	11	381	766	386	814	2.75e-25	112
PG_REVIVE01_04549	VFG006082	STU_RS16240	ABC transporter ATP-binding protein	VF0144	Capsule	VFC0258	Immune modulation	Streptococcus thermophilus LMG 18311	29.4	194	108	8	280	469	41	209	5.73e-07	51.6
PG_REVIVE01_04554	VFG022673	mgtC	Possible Mg2+ transport P-type ATPase C MgtC	VF0289	MgtC	VFC0272	Nutritional/Metabolic factor	Mycobacterium abscessus ATCC 19977	47.6	126	57	2	3	125	4	123	7.48e-29	108
PG_REVIVE01_04573	VFG041928	XCC_RS13330	Fic family protein	VF1301	T3SS	VFC0086	Effector delivery system	Xanthomonas campestris pv. campestris str. ATCC 33913	30.8	104	68	1	115	214	390	493	2.93e-07	52
PG_REVIVE01_04575	VFG015078	gacS	response regulator	VF0908	GacS/GacA two-component system	VFC0301	Regulation	Pseudomonas mendocina ymp	29.6	314	191	7	839	1143	290	582	4.70e-26	116
PG_REVIVE01_04583	VFG042669	QU43_RS68245	cable pilus system hybrid histidine kinase CblT	VF0700	Cable pilus	VFC0001	Adherence	Burkholderia cenocepacia J2315	24.4	397	274	8	821	1206	339	720	4.14e-26	116
PG_REVIVE01_04586	VFG016011	pvdO	pyoverdine biosynthesis protein PvdO	VF0094	Pyoverdine	VFC0272	Nutritional/Metabolic factor	Pseudomonas putida KT2440	27.4	277	156	7	850	1111	54	300	9.10e-16	79.3
PG_REVIVE01_04598	VFG026700	mbtI	Isochorismate synthase MbtI	VF0299	Mycobactin	VFC0272	Nutritional/Metabolic factor	Mycobacterium tuberculosis str. Haarlem/NITR202	35.7	485	281	8	9	466	26	506	1.11e-70	233
PG_REVIVE01_04600	VFG001398	trpD	anthranilate phosphoribosyltransferase	VF0813	Tryptophan synthesis	VFC0272	Nutritional/Metabolic factor	Mycobacterium tuberculosis H37Rv	33.3	297	190	4	4	294	30	324	1.09e-41	148
PG_REVIVE01_04616	VFG038840	flmH	short chain dehydrogenase/reductase family oxidoreductase	VF0473	Polar flagella	VFC0204	Motility	Aeromonas hydrophila ML09-119	47.3	243	122	2	7	248	6	243	3.46e-64	200
PG_REVIVE01_04634	VFG014255	flgJ	flagellar rod assembly protein/muramidase FlgJ	VF0273	Flagella	VFC0204	Motility	Pseudomonas syringae pv. tomato str. DC3000	29.1	134	75	4	6	123	257	386	6.65e-11	58.9
PG_REVIVE01_04637	VFG005021	SSP_RS00325	glycosyltransferase family 2 protein	VF0003	Capsule	VFC0258	Immune modulation	Staphylococcus saprophyticus subsp. saprophyticus ATCC 15305	35	246	159	1	6	251	3	247	1.22e-42	145
PG_REVIVE01_04639	VFG016377	BC_RS26275	sugar transferase	VF0659	Polysaccharide capsule	VFC0258	Immune modulation	Bacillus cereus ATCC 14579	42.3	194	103	3	8	198	6	193	1.18e-41	140
PG_REVIVE01_04646	VFG001967	glf	UDP-galactopyranose mutase	VF0323	Capsule	VFC0258	Immune modulation	Campylobacter jejuni subsp. jejuni NCTC 11168	51.6	380	158	6	3	381	2	356	3.18e-145	416
PG_REVIVE01_04651	VFG005992	SPD_RS01770	nucleotide sugar dehydrogenase	VF0144	Capsule	VFC0258	Immune modulation	Streptococcus pneumoniae D39	67.1	435	117	4	5	436	1	412	1.39e-201	563
PG_REVIVE01_04652	VFG016381	BC_RS26295	polysaccharide biosynthesis protein	VF0659	Polysaccharide capsule	VFC0258	Immune modulation	Bacillus cereus ATCC 14579	41.5	458	255	6	160	615	136	582	3.93e-116	359
PG_REVIVE01_04654	VFG007632	wecA	UDP-N-acetylglucosamine--undecaprenyl-phosphate N-acetylglucosaminephosphotransferase	VF0624	Capsular polysaccharide	VFC0258	Immune modulation	Vibrio fischeri ES114	26.3	297	193	8	33	326	28	301	1.39e-15	77
PG_REVIVE01_04655	VFG007633	wecC	UDP-N-acetyl-D-mannosamine dehydrogenase VpsB	VF0624	Capsular polysaccharide	VFC0258	Immune modulation	Vibrio cholerae O1 biovar El Tor str. N16961	53.6	414	169	8	2	398	4	411	1.75e-142	411
PG_REVIVE01_04656	VFG005915	STU_RS14565	polysaccharide biosynthesis C-terminal domain-containing protein	VF0144	Capsule	VFC0258	Immune modulation	Streptococcus thermophilus LMG 18311	19.7	466	352	11	39	498	4	453	2.30e-12	68.9
PG_REVIVE01_04660	VFG016409	BT9727_RS25815	serine O-acetyltransferase	VF0659	Polysaccharide capsule	VFC0258	Immune modulation	Bacillus thuringiensis serovar konkukian str. 97-27	37.4	139	87	0	1	139	1	139	1.18e-24	92.8
PG_REVIVE01_04661	VFG014143	PA14_RS09490	heparinase II/III family protein	VF0085	LPS	VFC0258	Immune modulation	Pseudomonas aeruginosa UCBPP-PA14	31.8	529	308	16	1	495	3	512	4.74e-70	234
PG_REVIVE01_04662	VFG014132	PSPA7_RS09480	glycosyltransferase family 4 protein	VF0085	LPS	VFC0258	Immune modulation	Pseudomonas aeruginosa PA7	23.7	358	252	8	1	347	6	353	2.66e-22	97.8
PG_REVIVE01_04663	VFG007639	wbjD/wecB	UDP-N-acetylglucosamine 2-epimerase (non-hydrolyzing)	VF0624	Capsular polysaccharide	VFC0258	Immune modulation	Vibrio vulnificus CMCP6	58.3	381	147	4	2	382	4	372	6.42e-154	438
PG_REVIVE01_04664	VFG050159	kpsD	Polysialic acid transport protein precursor	VF0239	K1 capsule	VFC0083	Invasion	Escherichia coli O45:K1:H7 str. S88	23.6	550	323	16	86	588	54	553	7.06e-25	109
PG_REVIVE01_04668	VFG031457	ndk	nucleoside diphosphate kinase	VF0851	Nucleoside diphosphate kinase	VFC0258	Immune modulation	Mycobacterium tuberculosis H37Rv	43.5	131	73	1	2	131	3	133	2.57e-30	106
PG_REVIVE01_04681	VFG048480	fepC	iron-enterobactin transporter ATP-binding protein	VF0562	Ent	VFC0272	Nutritional/Metabolic factor	Klebsiella oxytoca E718	32.3	223	136	6	17	231	20	235	4.20e-23	94
PG_REVIVE01_04682	VFG000116	algB	two-component response regulator AlgB	VF0091	Alginate	VFC0271	Biofilm	Pseudomonas aeruginosa PAO1	35.5	453	274	4	5	450	8	449	5.07e-86	270
PG_REVIVE01_04683	VFG043398	flgS	signal transduction histidine kinase	VF0114	Flagella	VFC0204	Motility	Campylobacter jejuni subsp. jejuni NCTC 11168	29.9	211	127	6	184	392	139	330	1.09e-13	71.6
PG_REVIVE01_04768	VFG050113	cesC	ABC transporter ATP-binding protein, CesC	VF0583	Cereulide	VFC0235	Exotoxin	Bacillus cereus AH187	32	219	141	3	4	219	2	215	2.39e-32	121
PG_REVIVE01_04776	VFG015240	hrpL	RNA polymerase sigma factor HrpL	VF0909	P. syringae TTSS	VFC0086	Effector delivery system	Pseudomonas syringae pv. syringae B728a	30.1	143	95	4	27	166	43	183	1.06e-09	54.7
PG_REVIVE01_04780	VFG030109	kefB	cation:proton antiporter	VF0838	Potassium/proton antiporter	VFC0258	Immune modulation	Mycobacterium leprae TN	28.3	350	235	6	1	348	8	343	1.68e-18	88.2
PG_REVIVE01_04781	VFG050160	kpsU	3-deoxy-manno-octulosonate cytidylyltransferase	VF0239	K1 capsule	VFC0083	Invasion	Escherichia coli O45:K1:H7 str. S88	43.7	252	126	5	2	250	3	241	1.24e-60	191
PG_REVIVE01_04793	VFG046639	galE	UDP-glucose 4-epimerase GalE	VF0543	Capsule	VFC0258	Immune modulation	Francisella philomiragia subsp. philomiragia ATCC 25017	49.4	346	167	5	1	345	1	339	1.68e-110	325
PG_REVIVE01_04795	VFG015782	gacS	response regulator	VF0908	GacS/GacA two-component system	VFC0301	Regulation	Pseudomonas putida GB-1	30	534	348	11	262	783	268	787	8.86e-58	212
PG_REVIVE01_04798	VFG005372	slrA	peptidylprolyl isomerase	VF1047	Streptococcal lipoprotein rotamase A	VFC0001	Adherence	Streptococcus pneumoniae D39	34.7	72	46	1	200	271	191	261	5.35e-06	46.6
PG_REVIVE01_04809	VFG037720	adeG	cation/multidrug efflux pump	VF0504	AdeFGH efflux pump	VFC0271	Biofilm	Acinetobacter baumannii ACICU	40.5	1031	599	4	5	1023	6	1034	3.39e-239	721
PG_REVIVE01_04817	VFG006720	lap	Listeria adhesion protein Lap	VF0444	Lap	VFC0001	Adherence	Listeria welshimeri serovar 6b str. SLCC5334	33	388	228	6	27	385	479	863	2.30e-52	186
PG_REVIVE01_04825	VFG031685	senX3	Sensor-like histidine kinase senX3	VF0857	SenX3	VFC0301	Regulation	Mycobacterium abscessus ATCC 19977	29.5	241	162	4	340	576	141	377	3.78e-24	105
PG_REVIVE01_04829	VFG031403	ctpV	copper-translocating P-type ATPase	VF0849	Copper exporter	VFC0272	Nutritional/Metabolic factor	Mycobacterium intracellulare str. MOTT36Y	27.9	516	346	8	61	571	221	715	1.29e-53	197
PG_REVIVE01_04834	VFG019760	pilR	two-component response regulator PilR	VF0082	Type IV pili	VFC0001	Adherence	Pseudomonas fluorescens SBW25	39.3	460	256	4	4	446	5	458	7.17e-105	319
PG_REVIVE01_04841	VFG014731	motD	flagellar motor protein	VF0273	Flagella	VFC0204	Motility	Pseudomonas mendocina ymp	40	145	84	3	127	270	97	239	1.75e-25	101
PG_REVIVE01_04845	VFG000313	gluP	glucose/galactose transporter	VF0056	LPS	VFC0258	Immune modulation	Helicobacter pylori 26695	35.1	399	233	5	25	406	13	402	8.18e-61	202
PG_REVIVE01_04851	VFG001206	fbpC	iron(III) ABC transporter, ATP-binding protein	VF0272	FbpABC	VFC0272	Nutritional/Metabolic factor	Neisseria meningitidis MC58	37.1	224	139	1	40	263	17	238	1.15e-43	155
PG_REVIVE01_04866	VFG029803	fadE5	acyl-CoA dehydrogenase	VF0841	GPL locus	VFC0258	Immune modulation	Mycobacterium tuberculosis CTRI-2	30.7	387	219	11	92	443	81	453	5.81e-39	150
PG_REVIVE01_04872	VFG014378	fleS	two-component sensor	VF0273	Flagella	VFC0204	Motility	Pseudomonas fluorescens Pf-5	32.7	98	59	1	179	269	283	380	5.71e-07	50.1
PG_REVIVE01_04873	VFG042915	DNO_RS02105	sigma-54 dependent transcriptional regulator	VF1212	Type IV pili	VFC0001	Adherence	Dichelobacter nodosus VCS1703A	30.9	123	80	1	8	130	5	122	5.20e-15	71.6
PG_REVIVE01_04875	VFG050168	kpsT	Polysialic acid transport ATP-binding protein	VF0239	K1 capsule	VFC0083	Invasion	Escherichia coli O45:K1:H7 str. S88	28.4	229	115	8	1	213	1	196	1.06e-11	62
PG_REVIVE01_04897	VFG016167	cbrD	ABC transporter ATP-binding protein	VF0922	Achromobactin biosynthesis and transport	VFC0272	Nutritional/Metabolic factor	Pseudomonas syringae pv. phaseolicola 1448A	33.2	187	117	3	19	201	17	199	8.78e-21	87.4
PG_REVIVE01_04973	VFG047584	purCD	fusion protein PurC/PurD	VF0559	Purine biosynthesis	VFC0272	Nutritional/Metabolic factor	Francisella cf. tularensis subsp. novicida 3523	43.8	306	160	7	16	314	23	323	1.92e-71	235
PG_REVIVE01_04974	VFG029665	fmt	class I SAM-dependent methyltransferase	VF0841	GPL locus	VFC0258	Immune modulation	Mycobacterium sp. JLS	26.6	139	94	3	61	199	39	169	2.57e-07	49.7
PG_REVIVE01_04980	VFG004542	icaA	N-acetylglucosaminyltransferase, involved in polysaccharide intercellular adhesin(PIA) synthesis	VF0014	Intercellular adhesion proteins	VFC0271	Biofilm	Staphylococcus epidermidis RP62A	28	125	84	2	22	146	18	136	9.89e-09	56.6
PG_REVIVE01_04989	VFG035919	aatC	ATP-binding protein AatC	VF0215	Dispersin	VFC0346	Others	Escherichia coli O104:H4 str. 2009EL-2050	26.5	204	133	4	12	212	9	198	6.15e-13	68.2
PG_REVIVE01_05009	VFG044396	pdtorfM	putative aminotransferase	PDTC) (VF0938	Pyridine-2,6-dithiocarboxylic acid	VFC0272	Nutritional/Metabolic factor	Pseudomonas stutzeri KC	35.5	344	199	7	3	326	317	657	2.44e-54	191
PG_REVIVE01_05018	VFG041115	BMA_RS19520	GTP cyclohydrolase I	VF0429	T6SS-1	VFC0086	Effector delivery system	Burkholderia mallei ATCC 23344	30.6	173	116	3	34	204	38	208	4.86e-20	84
PG_REVIVE01_05022	VFG005765	cylG	3-ketoacyl-ACP-reductase CylG	VF0279	#NAME?	VFC0235	Exotoxin	Streptococcus agalactiae A909	31.8	242	157	3	12	252	2	236	4.66e-35	125
PG_REVIVE01_05050	VFG040670	tlyC	hemolysin C	VF0489	TlyC	VFC0251	Exoenzyme	Rickettsia bellii RML369-C	34	209	124	4	204	405	59	260	1.72e-28	114
PG_REVIVE01_05062	VFG043573	dnaK	chaperone protein DnaK	VF0713	Adherence; porin	VFC0001	Adherence	Chlamydia trachomatis D/UW-3/CX	63.7	614	209	6	3	605	9	619	1.97e-254	715
PG_REVIVE01_05072	VFG006820	virR	two-component system response regulator VirR	VF0791	VirR/VirS	VFC0301	Regulation	Listeria innocua Clip11262	27.3	227	151	7	8	224	2	224	1.52e-14	70.1
PG_REVIVE01_05080	VFG034679	ibeB	Cu(+)/Ag(+) efflux RND transporter outer membrane channel CusC	VF0237	Ibes	VFC0083	Invasion	Escherichia coli O45:K1:H7 str. S88	29.2	463	299	7	11	459	10	457	7.53e-56	192
PG_REVIVE01_05081	VFG037720	adeG	cation/multidrug efflux pump	VF0504	AdeFGH efflux pump	VFC0271	Biofilm	Acinetobacter baumannii ACICU	37	1053	637	11	6	1049	7	1042	1.49e-221	661
PG_REVIVE01_05082	VFG049133	acrA	acriflavine resistance protein A	VF0568	AcrAB	VFC0325	Antimicrobial activity/Competitive advantage	Klebsiella pneumoniae subsp. pneumoniae NTUH-K2044	30.7	368	240	8	16	374	12	373	2.03e-39	145
PG_REVIVE01_05085	VFG017825	ptmA	flagellin modification protein A	VF0720	O-linked flagellar glycosylation	VFC0204	Motility	Campylobacter jejuni subsp. doylei 269.97	23.2	276	172	8	7	265	2	254	1.42e-16	77
PG_REVIVE01_05102	VFG013242	lpxK	tetraacyldisaccharide 4'-kinase	VF0044	LOS	VFC0258	Immune modulation	Haemophilus influenzae Rd KW20	28.4	342	197	10	5	341	6	304	2.52e-29	115
PG_REVIVE01_05145	VFG013333	manB/yhxB	phosphomannomutase	VF0044	LOS	VFC0258	Immune modulation	Haemophilus somnus 129PT	34.2	549	314	11	16	554	8	519	2.86e-86	278
PG_REVIVE01_05152	VFG047274	lpxD	UDP-3-O-[3-hydroxymyristoyl] glucosamine N-acyltransferase	VF0542	LPS	VFC0258	Immune modulation	Francisella tularensis subsp. tularensis SCHU S4	50.2	245	119	2	8	251	7	249	1.93e-33	126
PG_REVIVE01_05153	VFG013412	lpxC	UDP-3-O-(R-3-hydroxymyristoyl)-N-acetylglucosamine deacetylase	VF0044	LOS	VFC0258	Immune modulation	Haemophilus influenzae Rd KW20	35.9	301	163	5	1	297	1	275	3.76e-47	164
PG_REVIVE01_05154	VFG013393	lpxA	UDP-N-acetylglucosamine acyltransferase	VF0044	LOS	VFC0258	Immune modulation	Haemophilus ducreyi 35000HP	46.1	254	136	1	4	256	11	264	3.97e-45	152
PG_REVIVE01_05187	VFG038839	flmH	short chain dehydrogenase/reductase family oxidoreductase	VF0473	Polar flagella	VFC0204	Motility	Aeromonas hydrophila subsp. hydrophila ATCC 7966	28.2	245	162	4	37	271	8	248	2.66e-23	95.5
PG_REVIVE01_05213	VFG008112	panD	aspartate 1-decarboxylase	VF0319	PanC/PanD	VFC0272	Nutritional/Metabolic factor	Mycobacterium abscessus subsp. bolletii 50594	58.2	110	46	0	1	110	1	110	3.50e-39	127
PG_REVIVE01_05214	VFG009302	panC	pantoate--beta-alanine ligase	VF0319	PanC/PanD	VFC0272	Nutritional/Metabolic factor	Mycobacterium gilvum PYR-GCK	46.1	228	121	2	18	244	31	257	2.29e-59	191
PG_REVIVE01_05232	VFG030402	fadD13	long-chain-fatty-acid--CoA ligase	VF0840	MymA operon	VFC0258	Immune modulation	Mycobacterium gilvum Spyr1	29.2	530	321	21	34	547	7	498	8.00e-45	165
PG_REVIVE01_05240	VFG030391	fadD13	acyl--CoA ligase	VF0840	MymA operon	VFC0258	Immune modulation	Mycobacterium avium subsp. paratuberculosis K-10	28.3	357	188	14	182	518	162	470	1.14e-16	82.8
PG_REVIVE01_05245	VFG045324	LPG_RS03850	glycosyltransferase family 2 protein	VF0171	LPS	VFC0258	Immune modulation	Legionella pneumophila subsp. pneumophila str. Philadelphia 1	22.5	285	166	9	16	269	6	266	1.42e-11	64.3
PG_REVIVE01_05260	VFG001444	aslA	putative arylsulfatase	VF0238	AslA	VFC0083	Invasion	Escherichia coli O18:K1:H7 str. RS218	29.6	409	198	16	22	394	84	438	7.45e-31	124
PG_REVIVE01_05265	VFG019939	hdtS	1-acyl-sn-glycerol-3-phosphate acyltransferase	VF0907	Acylhomoserine lactone synthase	VFC0271	Biofilm	Pseudomonas aeruginosa LESB58	31.6	196	126	6	65	259	52	240	1.04e-21	90.9
PG_REVIVE01_05280	VFG016490	tuf	elongation factor Tu	VF0877	EF-Tu	VFC0001	Adherence	Mycoplasma mycoides subsp. mycoides SC str. PG1	72.3	394	109	0	1	394	1	394	3.65e-215	595
PG_REVIVE01_05304	VFG033023	oatA	peptidoglycan O-acetyltransferase	VF0441	OatA	VFC0258	Immune modulation	Listeria seeligeri serovar 1/2b str. SLCC3954	24.6	382	238	18	12	374	8	358	5.39e-09	57.8
PG_REVIVE01_05318	VFG048962	KP1_RS17335	protein-tyrosine-phosphatase	VF0560	Capsule	VFC0258	Immune modulation	Klebsiella pneumoniae subsp. pneumoniae NTUH-K2044	33.1	142	82	4	9	149	5	134	2.11e-14	66.2
PG_REVIVE01_05324	VFG014910	algU	alginate biosynthesis protein AlgZ/FimS	VF0091	Alginate	VFC0271	Biofilm	Pseudomonas syringae pv. syringae B728a	25.7	175	115	5	14	179	7	175	1.24e-09	55.5
PG_REVIVE01_05332	VFG037491	BJAB0715_RS05235	FecR domain-containing protein	VF0636	HemO cluster	VFC0272	Nutritional/Metabolic factor	Acinetobacter baumannii BJAB0715	26.3	205	126	8	156	346	128	321	8.90e-10	59.3
PG_REVIVE01_05339	VFG006078	STU_RS16235	glycosyltransferase	VF0144	Capsule	VFC0258	Immune modulation	Streptococcus thermophilus LMG 18311	34.1	132	84	3	249	378	2	132	2.95e-13	70.9
