# Supplementary material for: Characterization and Safety Evaluation of Autoclaved Gut Commensal Parabacteroides goldsteinii RV-01
Source: Int J Mol Sci. 2024 Nov 25;25(23):12660. doi: 10.3390/ijms252312660 (PMC11641655; doi:10.3390/ijms252312660)
Supplement: Supplementary file 1 [file ijms-25-12660-s001.zip › Supplementary File S3.xlsx]

## Sheet: 工作表1
Supplementary File S3. Analysis of the P. goldsteinii RV-01 genome for potential allergenic proteins against Allermatch (full-length alignment)
PG gene	Allergen Name	DB	Scientific Name	Common name	Description	Z-score	E(2422) value	identity
PG_REVIVE01_00011 Thiol-disulfide oxidoreductase ResA	THIO_FUSCU	UniProt	Fusarium culmorum	No Common name	Thioredoxin-like protein	213.9	1e-06	0.311
PG_REVIVE01_00037 Enolase	ENO_RHOMI	UniProt	Rhodotorula mucilaginosa	Yeast	Enolase	1681.3	1.9e-88	0.533
PG_REVIVE01_00074 50S ribosomal protein L3	RL3_ASPFU	UniProt	Aspergillus fumigatus (strain ATCC MYA-4609 / CBS 101355 / FGSC A1100 / Af293)	Neosartorya fumigata	Large ribosomal subunit protein uL3	202.1	4.6e-06	0.356
PG_REVIVE01_00076 Elongation factor G 2	A0A482J3M1_DERFA	UniProt	Dermatophagoides farinae	American house dust mite	Allergen Der p 37	235.9	6e-08	0.278
PG_REVIVE01_00166 hypothetical protein	GDA9_WHEAT	UniProt	Triticum aestivum	Wheat	Alpha/beta-gliadin MM1	160.4	0.00096	0.2
PG_REVIVE01_00169 2-dehydro-3-deoxy-D-gluconate 5-dehydrogenase	MTDH_DAVTA	UniProt	Davidiella tassiana	Mycosphaerella tassiana	NADP-dependent mannitol dehydrogenase	461.3	1.7e-20	0.323
PG_REVIVE01_00221 Peptide chain release factor 3	A0A482J3M1_DERFA	UniProt	Dermatophagoides farinae	American house dust mite	Allergen Der p 37	193	1.5e-05	0.222
PG_REVIVE01_00222 dTDP-4-dehydrorhamnose reductase	A0A650DGM6_ASCLU	UniProt	Ascaris lumbricoides	Giant roundworm	Al16	164	0.00061	0.307
PG_REVIVE01_00228 Tol-Pal system protein TolB	B7XAK1_9EURO	UniProt	Trichophyton mentagrophytes	No Common name	Dipeptidyl-peptidase V	372	1.6e-15	0.259
PG_REVIVE01_00232 Alkyl hydroperoxide reductase C	NP_001037083	GenBank	Bombyx mori	domestic silkworm	thiol peroxiredoxin	786.9	1.2e-38	0.43
PG_REVIVE01_00301 Thiol-disulfide oxidoreductase ResA	THIO_COPCM	UniProt	Coprinus comatus	Shaggy mane	Thioredoxin	198	7.8e-06	0.333
PG_REVIVE01_00342 tetracycline resistance ribosomal protection protein Tet(Q)	A0A482J3M1_DERFA	UniProt	Dermatophagoides farinae	American house dust mite	Allergen Der p 37	196.1	9.9e-06	0.23
PG_REVIVE01_00442 hypothetical protein	ALTA7_ALTAL	UniProt	Alternaria alternata	Alternaria rot fungus	Minor allergen Alt a 7	197.4	8.4e-06	0.295
PG_REVIVE01_00531 Levanase	Q8RVW4_SOLLC	UniProt	Solanum lycopersicum	Tomato	beta-fructofuranosidase	511.6	2.6e-23	0.248
PG_REVIVE01_00536 hypothetical protein	Q9ZS24_CASSA	UniProt	Castanea sativa	Sweet chestnut	Cytosolic class I small heat-shock protein HSP17.5	324.6	6.9e-13	0.374
PG_REVIVE01_00543 tRNA-specific adenosine deaminase	ASPP_AEDAE	UniProt	Aedes aegypti	Yellowfever mosquito	Lysosomal aspartic protease	164.1	0.0006	0.339
PG_REVIVE01_00635 Pyruvate kinase	XP_026775867	GenBank	Pangasianodon hypophthalmus	striped catfish	pyruvate kinase M1/2b	1114.3	7.1e-57	0.373
PG_REVIVE01_00710 Alpha-xylosidase	A0A2H4HHW8_9ASTR	UniProt	Artemisia capillaris	No Common name	Putative galactose oxidase	173.8	0.00017	0.266
PG_REVIVE01_00717 hypothetical protein	THIO_COPCM	UniProt	Coprinus comatus	Shaggy mane	Thioredoxin	160.6	0.00094	0.355
PG_REVIVE01_00786 Thiol-disulfide oxidoreductase ResA	UJQ69786	GenBank	Dermatophagoides pteronyssinus	European house dust mite	thioredoxin-2-like protein	183	5.3e-05	0.278
PG_REVIVE01_00863 Prolyl tripeptidyl peptidase	VDDP4_VESVU	UniProt	Vespula vulgaris	Yellow jacket	Venom dipeptidyl peptidase 4	707.1	3.4e-34	0.264
PG_REVIVE01_00889 Beta-xylosidase	XYND_ASPNG	UniProt	Aspergillus niger	No Common name	Exo-1,4-beta-xylosidase xlnD	414.8	6.6e-18	0.284
PG_REVIVE01_00890 hypothetical protein	A0A2Z6I5R5_CRYJA	UniProt	Cryptomeria japonica var. sinensis	No Common name	Glycoside hydrolase family 5 domain-containing protein	181.8	6.2e-05	0.217
PG_REVIVE01_00891 Beta-glucosidase BoGH3A	XYND_ASPNG	UniProt	Aspergillus niger	No Common name	Exo-1,4-beta-xylosidase xlnD	353.2	1.8e-14	0.263
PG_REVIVE01_01047 Beta-xylosidase	XYND_ASPNG	UniProt	Aspergillus niger	No Common name	Exo-1,4-beta-xylosidase xlnD	829.3	5.3e-41	0.287
PG_REVIVE01_01150 ATP-dependent RNA helicase	D4IIH2_AMBAR	UniProt	Ambrosia artemisiifolia	Common ragweed	Ragweed homologue of Art v 1	165.6	0.0005	0.488
PG_REVIVE01_01214 ATP-dependent 6-phosphofructokinase 2	SUB6_TRISH	UniProt	Trichophyton schoenleinii	No Common name	Subtilisin-like protease 6	162.7	0.00071	0.227
PG_REVIVE01_01284 Adenosylhomocysteinase	UYQ90945	GenBank	Platanus x hispanica	Platanus x hispanica	adenosylhomocysteinase	2426.1	6.1e-130	0.64
PG_REVIVE01_01288 GTP-binding protein TypA/BipA	A0A482J3M1_DERFA	UniProt	Dermatophagoides farinae	American house dust mite	Allergen Der p 37	210.3	1.6e-06	0.369
PG_REVIVE01_01321 A-factor type gamma-butyrolactone 1'-reductase (1S-forming)	MTDH_DAVTA	UniProt	Davidiella tassiana	Mycosphaerella tassiana	NADP-dependent mannitol dehydrogenase	612.5	2.3e-25	0.262
PG_REVIVE01_01435 hypothetical protein	SUBS_LEDLE	UniProt	Lederbergia lenta	Bacillus lentus	Subtilisin Savinase	214.6	9.3e-07	0.264
PG_REVIVE01_01452 Triosephosphate isomerase	A0A088SAX2_DERFA	UniProt	Dermatophagoides farinae	American house dust mite	Triosephosphate isomerase	947.5	1.4e-47	0.476
PG_REVIVE01_01458 NAD-dependent glycerol dehydrogenase	MTDH_DAVTA	UniProt	Davidiella tassiana	Mycosphaerella tassiana	NADP-dependent mannitol dehydrogenase	712.8	1.6e-34	0.407
PG_REVIVE01_01606 3-oxoacyl-[acyl-carrier-protein] reductase FabG	MTDH_ALTAL	UniProt	Alternaria alternata	Alternaria rot fungus	NADP-dependent mannitol dehydrogenase	369.5	2.2e-15	0.251
PG_REVIVE01_01616 Transaldolase	G8Z408_PENCH	UniProt	Penicillium chrysogenum	Penicillium notatum	Transaldolase	196.5	9.4e-06	0.352
PG_REVIVE01_01627 hypothetical protein	DPP5_TRISH	UniProt	Trichophyton schoenleinii	No Common name	Dipeptidyl-peptidase 5	184.9	4.2e-05	0.212
PG_REVIVE01_01628 Thiol-disulfide oxidoreductase	THIO_COPCM	UniProt	Coprinus comatus	Shaggy mane	Thioredoxin	197.6	8.1e-06	0.404
PG_REVIVE01_01629 Thiol-disulfide oxidoreductase ResA	UJQ69786	GenBank	Dermatophagoides pteronyssinus	European house dust mite	thioredoxin-2-like protein	183.5	5e-05	0.281
PG_REVIVE01_01639 Thiol-disulfide oxidoreductase	THIO_COPCM	UniProt	Coprinus comatus	Shaggy mane	Thioredoxin	225.6	2.3e-07	0.338
PG_REVIVE01_01660 Thioredoxin	THIO_COPCM	UniProt	Coprinus comatus	Shaggy mane	Thioredoxin	466.5	8.6e-21	0.427
PG_REVIVE01_01952 hypothetical protein	XP_013998297	GenBank	Salmo salar	Atlantic salmon	collagen alpha-2(I) chain isoform X1	173.5	0.00018	0.286
PG_REVIVE01_02010 hypothetical protein	LGUL_ORYSJ	UniProt	Oryza sativa subsp. japonica	Rice	Lactoylglutathione lyase	182.3	5.8e-05	0.26
PG_REVIVE01_02043 hypothetical protein	XYND_ASPNG	UniProt	Aspergillus niger	No Common name	Exo-1,4-beta-xylosidase xlnD	964.3	1.6e-48	0.32
PG_REVIVE01_02115 hypothetical protein	TYRP3_TYRPU	UniProt	Tyrophagus putrescentiae	Mold mite	Trypsin Tyr p 3.0101	176.7	0.00012	0.325
PG_REVIVE01_02117 hypothetical protein	Q1M0X9_PERAM	UniProt	Periplaneta americana	American cockroach	MPA3 allergen	412.8	8.5e-18	0.301
PG_REVIVE01_02152 Prolyl tripeptidyl peptidase	VDDP4_VESVU	UniProt	Vespula vulgaris	Yellow jacket	Venom dipeptidyl peptidase 4	821.9	1.4e-40	0.3
PG_REVIVE01_02169 Chorismate synthase	13S2_FAGES_1	UniProt	Fagopyrum esculentum	Common buckwheat	13S globulin seed storage protein 2 acidic chain	166.7	0.00043	0.282
PG_REVIVE01_02215 Bacterial non-heme ferritin	Q962I7_DERPT	UniProt	Dermatophagoides pteronyssinus	European house dust mite	Ferritin	258.6	3.3e-09	0.299
PG_REVIVE01_02286 Thioredoxin-like protein	E1XUQ3_PLOIN	UniProt	Plodia interpunctella	Indianmeal moth	Thioredoxin	356.5	1.1e-14	0.418
PG_REVIVE01_02327 hypothetical protein	THIO_COPCM	UniProt	Coprinus comatus	Shaggy mane	Thioredoxin	233.8	7.9e-08	0.365
PG_REVIVE01_02352 hypothetical protein	Q4JK70_DERPT	UniProt	Dermatophagoides pteronyssinus	European house dust mite	Group 15 allergen protein	177.7	0.00011	0.261
PG_REVIVE01_02363 Starvation-sensing protein RspB	ADH1_CANAX	UniProt	Candida albicans	Yeast	Alcohol dehydrogenase 1	251.4	8.3e-09	0.254
PG_REVIVE01_02465 Cell shape-determining protein Mbl	BIP_CORAV	UniProt	Corylus avellana	European hazel	Endoplasmic reticulum chaperone BiP	225.3	2.3e-07	0.25
PG_REVIVE01_02471 hypothetical protein	Q41547_WHEAT	UniProt	Triticum aestivum	Wheat	(T.aestivum) gamma-gliadin class B-I	160.1	0.001	0.252
PG_REVIVE01_02472 8-amino-7-oxononanoate synthase	KARG_AMPFA	UniProt	Amphioctopus fangsiao	Ocellated octopus	Arginine kinase Oct f 2	165.4	0.0005	0.199
PG_REVIVE01_02609 3-oxoacyl-[acyl-carrier-protein] reductase FabG	MTDH_ALTAL	UniProt	Alternaria alternata	Alternaria rot fungus	NADP-dependent mannitol dehydrogenase	348.8	3.1e-14	0.269
PG_REVIVE01_02625 Thiol-disulfide oxidoreductase ResA	THIO_COPCM	UniProt	Coprinus comatus	Shaggy mane	Thioredoxin	177.7	0.0001	0.362
PG_REVIVE01_02699 hypothetical protein	B6ETR9_WHEAT	UniProt	Triticum aestivum	Wheat	D-type LMW glutenin subunit	160.8	0.00092	0.257
PG_REVIVE01_02706 Thiol-disulfide oxidoreductase ResA	THIO_COPCM	UniProt	Coprinus comatus	Shaggy mane	Thioredoxin	171.6	0.00023	0.262
PG_REVIVE01_02740 Elongation factor 4	A0A482J3M1_DERFA	UniProt	Dermatophagoides farinae	American house dust mite	Allergen Der p 37	248.5	1.2e-08	0.38
PG_REVIVE01_02778 Putative peroxiredoxin bcp	D0PRB4_WHEAT	UniProt	Triticum aestivum	Wheat	Peroxiredoxin	258.1	3.5e-09	0.281
PG_REVIVE01_02781 hypothetical protein	VIT1_CHICK	UniProt	Gallus gallus	Chicken	Vitellogenin-1	229.9	1.3e-07	0.367
PG_REVIVE01_02828 hypothetical protein	Q4JK70_DERPT	UniProt	Dermatophagoides pteronyssinus	European house dust mite	Group 15 allergen protein	229.5	1.4e-07	0.25
PG_REVIVE01_02900 Thiol peroxidase	NP_001037083	GenBank	Bombyx mori	domestic silkworm	thiol peroxiredoxin	178.2	9.9e-05	0.292
PG_REVIVE01_03089 hypothetical protein	TPM_CHIOP	UniProt	Chionoecetes opilio	Crab-beetle	Tropomyosin	167.6	0.00038	0.222
PG_REVIVE01_03110 Thioredoxin	UJQ69786	GenBank	Dermatophagoides pteronyssinus	European house dust mite	thioredoxin-2-like protein	392.7	1.1e-16	0.402
PG_REVIVE01_03111 Superoxide dismutase [Mn/Fe]	B2BDZ8_PISVE	UniProt	Pistacia vera	Pistachio	Superoxide dismutase	701	7.4e-34	0.403
PG_REVIVE01_03157 hypothetical protein	APG42675	GenBank	Haliotis laevigata x Haliotis rubra	Haliotis laevigata x Haliotis rubra	tropomyosin	164.5	0.00057	0.247
PG_REVIVE01_03233 2,3,4,5-tetrahydropyridine-2,6-dicarboxylate N-acetyltransferase	Q17ST4_KALTU	UniProt	Kali turgidum	Prickly saltwort	Pectin methylesterase allergenic protein	176.9	0.00012	0.239
PG_REVIVE01_03276 Catalase	A8D5T8_MUSAC	UniProt	Musa acuminata	Banana	Catalase	1525.1	9.3e-80	0.416
PG_REVIVE01_03322 3-alpha-hydroxycholanate dehydrogenase (NADP(+))	A0A0A6YYW2_SESIN	UniProt	Sesamum indicum	Oriental sesame	Glucose and ribitol dehydrogenase homolog 1-like precursor	243.8	2.2e-08	0.27
PG_REVIVE01_03400 Sulfate adenylyltransferase subunit 1	A0A482J3M1_DERFA	UniProt	Dermatophagoides farinae	American house dust mite	Allergen Der p 37	161.6	0.00082	0.23
PG_REVIVE01_03507 Serine/threonine-protein kinase PknD	CDKA2_ORYSJ	UniProt	Oryza sativa subsp. japonica	Rice	Cyclin-dependent kinase A-2	248.8	1.1e-08	0.249
PG_REVIVE01_03516 hypothetical protein	D4IIH2_AMBAR	UniProt	Ambrosia artemisiifolia	Common ragweed	Ragweed homologue of Art v 1	193.6	1.4e-05	0.706
PG_REVIVE01_03567 hypothetical protein	M4M2H6_9EUCA	UniProt	Penaeus latisulcatus	No Common name	Tropomyosin	162.9	0.0007	0.224
PG_REVIVE01_03569 Chaperone protein HtpG	HSP90_ASPFU	UniProt	Aspergillus fumigatus (strain ATCC MYA-4609 / CBS 101355 / FGSC A1100 / Af293)	Neosartorya fumigata	Heat shock protein 90	514.9	1.7e-23	0.274
PG_REVIVE01_03652 hypothetical protein	NP_001119715	GenBank	Apis mellifera	honey bee	venom dipeptidyl peptidase 4 precursor	421.4	2.8e-18	0.242
PG_REVIVE01_03685 Alpha-amylase	AMYA3_ASPOR	UniProt	Aspergillus oryzae (strain ATCC 42149 / RIB 40)	Yellow koji mold	Alpha-amylase A type-3	185.2	4e-05	0.256
PG_REVIVE01_03697 Tol-Pal system protein TolB	B7XAK1_9EURO	UniProt	Trichophyton mentagrophytes	No Common name	Dipeptidyl-peptidase V	478.7	1.8e-21	0.266
PG_REVIVE01_03698 Malate dehydrogenase	XP_026774991	GenBank	Pangasianodon hypophthalmus	striped catfish	L-lactate dehydrogenase A chain	297.9	2.1e-11	0.268
PG_REVIVE01_03700 Thiol-disulfide oxidoreductase ResA	UJQ69786	GenBank	Dermatophagoides pteronyssinus	European house dust mite	thioredoxin-2-like protein	192.8	1.5e-05	0.244
PG_REVIVE01_03701 2-iminobutanoate/2-iminopropanoate deaminase	RIDA_DERFA	UniProt	Dermatophagoides farinae	American house dust mite	2-iminobutanoate/2-iminopropanoate deaminase	684.2	6.4e-33	0.48
PG_REVIVE01_03754 Glycogen phosphorylase	URW11955	GenBank	Penaeus monodon	black tiger shrimp	glycogen phosphorylase	193.5	1.4e-05	0.235
PG_REVIVE01_03758 hypothetical protein	Q9ZS24_CASSA	UniProt	Castanea sativa	Sweet chestnut	Cytosolic class I small heat-shock protein HSP17.5	263.2	1.8e-09	0.343
PG_REVIVE01_03761 Bacterial non-heme ferritin	Q962I7_DERPT	UniProt	Dermatophagoides pteronyssinus	European house dust mite	Ferritin	302.5	1.2e-11	0.252
PG_REVIVE01_03763 hypothetical protein	Q962I7_DERPT	UniProt	Dermatophagoides pteronyssinus	European house dust mite	Ferritin	161.5	0.00084	0.221
PG_REVIVE01_03829 Thiol:disulfide interchange protein DsbD	UJQ69786	GenBank	Dermatophagoides pteronyssinus	European house dust mite	thioredoxin-2-like protein	404.7	2.4e-17	0.379
PG_REVIVE01_03942 hypothetical protein	A0A0U3JM87_DERFA	UniProt	Dermatophagoides farinae	American house dust mite	Der f 23 allergen	162.5	0.00073	0.25
PG_REVIVE01_03959 Chaperone protein DnaJ	D4IIH2_AMBAR	UniProt	Ambrosia artemisiifolia	Common ragweed	Ragweed homologue of Art v 1	162.6	0.00072	0.374
PG_REVIVE01_03962 Endonuclease MutS2	Q6Y2F9_DERPT	UniProt	Dermatophagoides pteronyssinus	European house dust mite	HDM allergen	167.7	0.00038	0.223
PG_REVIVE01_04269 2-haloacrylate reductase	ADH1_CANAX	UniProt	Candida albicans	Yeast	Alcohol dehydrogenase 1	268.8	8.8e-10	0.279
PG_REVIVE01_04323 Thiol-disulfide oxidoreductase ResA	UJQ69786	GenBank	Dermatophagoides pteronyssinus	European house dust mite	thioredoxin-2-like protein	348.2	3.3e-14	0.359
PG_REVIVE01_04386 Glyceraldehyde-3-phosphate dehydrogenase A	XP_026782131	GenBank	Pangasianodon hypophthalmus	striped catfish	glyceraldehyde-3-phosphate dehydrogenase	1722	1e-90	0.639
PG_REVIVE01_04454 Chaperone protein ClpB 1	ARX70262	GenBank	Crassostrea gigas	Pacific oyster	tropomyosin	168	0.00036	0.233
PG_REVIVE01_04518 Putative peptidyl-prolyl cis-trans isomerase	Q4WWX5_ASPFU	UniProt	Aspergillus fumigatus (strain ATCC MYA-4609 / CBS 101355 / FGSC A1100 / Af293)	Neosartorya fumigata	Peptidyl-prolyl cis-trans isomerase	174.9	0.00015	0.298
PG_REVIVE01_04519 Putative peptidyl-prolyl cis-trans isomerase	O93970_MALSM	UniProt	Malassezia sympodialis	Atopic eczema-associated yeast	Peptidyl-prolyl cis-trans isomerase	182.5	5.7e-05	0.351
PG_REVIVE01_04521 Dipeptidyl-peptidase 5	DPP5_TRIRU	UniProt	Trichophyton rubrum	Athlete's foot fungus	Dipeptidyl-peptidase 5	995.2	3.1e-50	0.281
PG_REVIVE01_04529 hypothetical protein	XP_014048044	GenBank	Salmo salar	Atlantic salmon	collagen alpha-1(I) chain	187.4	3e-05	0.242
PG_REVIVE01_04570 hypothetical protein	A0A088SCQ4_DERFA	UniProt	Dermatophagoides farinae	American house dust mite	Der f 11 allergen	370.1	2e-15	0.224
PG_REVIVE01_04580 Beta-xylosidase	XYND_ASPNG	UniProt	Aspergillus niger	No Common name	Exo-1,4-beta-xylosidase xlnD	614.9	4.7e-29	0.268
PG_REVIVE01_04587 hypothetical protein	MYSP_DERFA	UniProt	Dermatophagoides farinae	American house dust mite	Paramyosin	250.5	9.2e-09	0.236
PG_REVIVE01_04616 3-oxoacyl-[acyl-carrier-protein] reductase FabG	MTDH_ALTAL	UniProt	Alternaria alternata	Alternaria rot fungus	NADP-dependent mannitol dehydrogenase	703.3	5.6e-34	0.34
PG_REVIVE01_04677 hypothetical protein	QHQ72282	GenBank	Dermatophagoides farinae	American house dust mite	Der f 38 allergen	223.6	2.9e-07	0.345
PG_REVIVE01_04731 Glucose-6-phosphate isomerase	XP_026782721	GenBank	Pangasianodon hypophthalmus	striped catfish	glucose-6-phosphate isomerase b	172.2	0.00021	0.248
PG_REVIVE01_04740 hypothetical protein	QPB41107	GenBank	Rapana venosa	veined rapa whelk	paramyosin	178.9	9e-05	0.276
PG_REVIVE01_04741 GMP synthase [glutamine-hydrolyzing]	QPB41107	GenBank	Rapana venosa	veined rapa whelk	paramyosin	170.3	0.00027	0.276
PG_REVIVE01_04765 1,4-alpha-glucan branching enzyme GlgB	AMYA3_ASPOR	UniProt	Aspergillus oryzae (strain ATCC 42149 / RIB 40)	Yellow koji mold	Alpha-amylase A type-3	314.8	2.4e-12	0.246
PG_REVIVE01_04767 DNA primase	GDBB_WHEAT	UniProt	Triticum aestivum	Wheat	Gamma-gliadin B	166.2	0.00046	0.33
PG_REVIVE01_04797 hypothetical protein	BETV6_BETPN	UniProt	Betula pendula	European white birch	Phenylcoumaran benzylic ether reductase Betv6	181.3	6.6e-05	0.298
PG_REVIVE01_04798 Putative bifunctional phosphatase/peptidyl-prolyl cis-trans isomerase	Q9Y7F6_ASPFM	UniProt	Aspergillus fumigatus	Neosartorya fumigata	Peptidyl-prolyl cis-trans isomerase	184.3	4.5e-05	0.319
PG_REVIVE01_04847 Bacterial non-heme ferritin	Q962I7_DERPT	UniProt	Dermatophagoides pteronyssinus	European house dust mite	Ferritin	257.4	3.8e-09	0.287
PG_REVIVE01_04885 hypothetical protein	Q2V0V4_SEPES	UniProt	Sepia esculenta	Golden cuttlefish	Tropomyosin	187.8	2.9e-05	0.269
PG_REVIVE01_04915 hypothetical protein	XP_014048044	GenBank	Salmo salar	Atlantic salmon	collagen alpha-1(I) chain	176.6	0.00012	0.272
PG_REVIVE01_04951 hypothetical protein	MALF1_MALFU	UniProt	Malassezia furfur	Pityriasis versicolor infection agent	Major allergen Mal f 1	164.2	0.00059	0.247
PG_REVIVE01_04968 hypothetical protein	UJQ69786	GenBank	Dermatophagoides pteronyssinus	European house dust mite	thioredoxin-2-like protein	305.5	7.9e-12	0.314
PG_REVIVE01_05010 hypothetical protein	VDDP4_VESVU	UniProt	Vespula vulgaris	Yellow jacket	Venom dipeptidyl peptidase 4	625.7	1.2e-29	0.284
PG_REVIVE01_05022 NAD-dependent glycerol dehydrogenase	MTDH_DAVTA	UniProt	Davidiella tassiana	Mycosphaerella tassiana	NADP-dependent mannitol dehydrogenase	712.8	1.6e-34	0.407
PG_REVIVE01_05040 1-pyrroline-5-carboxylate dehydrogenase	ALDH_DAVTA	UniProt	Davidiella tassiana	Mycosphaerella tassiana	Aldehyde dehydrogenase	653.1	3.5e-31	0.289
PG_REVIVE01_05062 Chaperone protein DnaK	BIP_CORAV	UniProt	Corylus avellana	European hazel	Endoplasmic reticulum chaperone BiP	2134.1	1.1e-113	0.494
PG_REVIVE01_05070 Malate dehydrogenase	XP_026774991	GenBank	Pangasianodon hypophthalmus	striped catfish	L-lactate dehydrogenase A chain	758	5e-37	0.363
PG_REVIVE01_05085 putative oxidoreductase UxuB	A0A0A6YYW2_SESIN	UniProt	Sesamum indicum	Oriental sesame	Glucose and ribitol dehydrogenase homolog 1-like precursor	169.5	0.0003	0.264
PG_REVIVE01_05118 hypothetical protein	ALL1_HORSE	UniProt	Equus caballus	Horse	Major allergen Equ c 1	173.5	0.00018	0.223
PG_REVIVE01_05136 Holliday junction ATP-dependent DNA helicase RuvB	Q41545_WHEAT	UniProt	Triticum aestivum	Wheat	(T. aestivum) alpha-type gliadin	163.2	0.00068	0.226
PG_REVIVE01_05180 Alcohol dehydrogenase	ADH1_CANAX	UniProt	Candida albicans	Yeast	Alcohol dehydrogenase 1	309.4	4.8e-12	0.242
PG_REVIVE01_05187 Sulfoquinovose 1-dehydrogenase	MTDH_ALTAL	UniProt	Alternaria alternata	Alternaria rot fungus	NADP-dependent mannitol dehydrogenase	289.3	6.4e-11	0.252
PG_REVIVE01_05250 Dihydroneopterin aldolase	Q17HW3_AEDAE	UniProt	Aedes aegypti	Yellowfever mosquito	Triosephosphate isomerase	170.2	0.00027	0.276
PG_REVIVE01_05252 hypothetical protein	AMYG_SCHCM	UniProt	Schizophyllum commune (strain H4-8 / FGSC 9210)	Split gill fungus	Glucoamylase ARB_02327-1	174.7	0.00015	0.327
PG_REVIVE01_05340 hypothetical protein	TPM_LEPDS	UniProt	Lepidoglyphus destructor	Storage mite	Tropomyosin	200.2	5.8e-06	0.225
PG_REVIVE01_05344 hypothetical protein	D4IIH1_AMBAR	UniProt	Ambrosia artemisiifolia	Common ragweed	Ragweed homologue of Art v 1	255.4	4.9e-09	0.565
