# Supplementary material for: Characterization and Safety Evaluation of Autoclaved Gut Commensal Parabacteroides goldsteinii RV-01
Source: Int J Mol Sci. 2024 Nov 25;25(23):12660. doi: 10.3390/ijms252312660 (PMC11641655; doi:10.3390/ijms252312660)
Supplement: Supplementary file 1 [file ijms-25-12660-s001.zip › Supplementary File S4.xlsx]

## Sheet: 工作表1
Supplementary File S4. Analysis of the P. goldsteinii RV-01 genome for potential allergenic proteins against Allermatch (80-amino-acid sliding window alignment)
PG gene	Hit No	Db	Description	Best hit Identity	No of hits (ident > 35.00)	% of hits (ident > 35.00)	Full Identity	External link	Scientific Name	Allergen Name
PG_REVIVE01_00037 Enolase	1	GenBank	beta-enolase isoform X1	68.73	347	99.43	51.80 / 436	XP_034156632	Pangasianodon hypophthalmus	1841269946
	2	UniProt	phosphopyruvate hydratase	68.73	343	98.28	52.80 / 436	A0A2U9IY94	Cyprinus carpio	No Allergen Name
	3	UniProt	Enolase 1	67.1	349	100	52.90 / 435	P30575	Candida albicans (strain SC5314 / ATCC MYA-2876)	Cand a Enolase
	4	UniProt	Beta-enolase	66.22	337	96.56	52.00 / 433	B5DGQ7	Salmo salar	Sal s 2.0101
	5	UniProt	Enolase	65.9	349	100	53.30 / 439	Q870B9	Rhodotorula mucilaginosa	Rho m 1
	6	GenBank	enolase	65.03	349	100	52.60 / 439	UYQ90943	Platanus x hispanica	2321485072
	7	UniProt	phosphopyruvate hydratase	65	336	96.28	51.40 / 436	I0J1J2	Salmo salar	Sal s 2
	8	UniProt	Enolase	64.98	349	100	53.30 / 439	Q9HDT3	Alternaria alternata	Alt a 6
	9	UniProt	Enolase	64.98	330	94.56	52.80 / 430	Q96VP4	Cochliobolus lunatus	Cur l 2.0101
	10	UniProt	Enolase	64.97	349	100	54.00 / 437	Q96X46	Penicillium citrinum	Pen c 22
	11	UniProt	Enolase	64.97	349	100	53.80 / 437	Q96X30	Aspergillus fumigatus (strain ATCC MYA-4609 / CBS 101355 / FGSC A1100 / Af293)	Asp f 22
	12	UniProt	Beta-enolase	64.97	318	91.12	49.90 / 433	P07322	Gallus gallus	Gal d 9.0101
	13	UniProt	Enolase	63.79	349	100	53.50 / 439	P42040	Davidiella tassiana	Cla h 6
	14	UniProt	Enolase 1	62.5	349	100	51.90 / 441	Q9LEJ0	Hevea brasiliensis	Hev b 9
	15	UniProt	phosphopyruvate hydratase	62.5	349	100	52.00 / 440	A0A1B2H9Q5	Ambrosia artemisiifolia	Amb a 12.0102
	16	UniProt	Alpha-enolase	61.27	337	96.56	50.70 / 434	I0J1J1	Thunnus albacares	Thu a 2.0101
	17	UniProt	Enolase 2	61.23	349	100	51.40 / 440	Q9LEI9	Hevea brasiliensis	Hev b 9
	18	GenBank	Per a 14 allergen	61	317	90.83	50.90 / 438	UZC36337	Periplaneta americana	2325204249
	19	UniProt	phosphopyruvate hydratase	60	349	100	50.80 / 423	A0A1B2H9Q1	Ambrosia artemisiifolia	Amb a 12.0101
	20	UniProt	phosphopyruvate hydratase	56.29	79	22.64	46.20 / 119	G3GDS2	Penaeus merguiensis	No Allergen Name
PG_REVIVE01_00074 50S ribosomal protein L3	1	UniProt	Large ribosomal subunit protein uL3	37	13	10.32	35.60 / 87	Q8NKF4	Aspergillus fumigatus (strain ATCC MYA-4609 / CBS 101355 / FGSC A1100 / Af293)	Asp f 23
PG_REVIVE01_00076 Elongation factor G 2	1	UniProt	Allergen Der p 37	44.3	140	22.22	27.80 / 795	A0A482J3M1	Dermatophagoides farinae	No Allergen Name
PG_REVIVE01_00079 hypothetical protein	1	UniProt	Large ribosomal subunit protein P2	36.29	9	0.86	37.70 / 77	P42037	Alternaria alternata	Alt a 5
PG_REVIVE01_00169 2-dehydro-3-deoxy-D-gluconate 5-dehydrogenase	1	UniProt	Glucose and ribitol dehydrogenase homolog 1-like precursor	36.6	25	13.59	33.00 / 261	A0A0A6YYW2	Sesamum indicum	No Allergen Name
	2	UniProt	NADP-dependent mannitol dehydrogenase	36.2	6	3.26	32.30 / 257	P0C0Y5	Davidiella tassiana	Cla h 8
	3	UniProt	NADP-dependent mannitol dehydrogenase	36.1	5	2.72	30.20 / 258	P0C0Y4	Alternaria alternata	Alt a 8
PG_REVIVE01_00232 Alkyl hydroperoxide reductase C	1	GenBank	thiol peroxiredoxin	52.54	74	67.89	43.00 / 179	NP_001037083	Bombyx mori	112982996
	2	UniProt	1-Cys peroxiredoxin PER1	36.29	9	8.26	30.70 / 179	Q6W8Q2	Triticum aestivum	Tri a 32.0101
	3	GenBank	Per a 20 allergen	36.27	12	11.01	31.40 / 185	UZC36343	Periplaneta americana	2325204262
	4	UniProt	Peroxiredoxin	35.03	7	6.42	30.30 / 178	D0PRB4	Triticum aestivum	Tri a 32
PG_REVIVE01_00234 Pyruvate formate-lyase 1-activating enzyme	1	UniProt	Troponin C	36.29	2	1.23	24.70 / 154	E7CGC5	Penaeus monodon	Pen m 6.0101
PG_REVIVE01_00271 hypothetical protein	1	UniProt	Lipocalin Cav p 3.0101	35.2	3	0.92	34.10 / 91	F0UZ12	Cavia porcellus	Cav p 3.0101
PG_REVIVE01_00343 Sensor histidine kinase RcsC	1	UniProt	Cr-PII protein	35.03	6	0.87	24.30 / 115	O18530	Periplaneta americana	Per a 1.0103
	2	UniProt	Cr-PII allergen	35.03	6	0.87	24.30 / 115	O18528	Periplaneta americana	Per a 1.0104
	3	UniProt	Cr-PII allergen	35.03	6	0.87	36.40 / 77	O18527	Periplaneta americana	Per a 1.0201
	4	UniProt	Major allergen Cr-PII	35.03	6	0.87	33.70 / 86	D3JUE8	Periplaneta americana	Per a 1
PG_REVIVE01_00344 Transcriptional regulatory protein ZraR	1	UniProt	Parvalbumin beta	37.52	11	3.05	38.00 / 79	D3GME4	Scomber scombrus	Sco s 1
PG_REVIVE01_00508 Stage V sporulation protein D	1	UniProt	Tropomyosin	37.5	8	1.24	37.50 / 80	Q9GZ71	Haliotis diversicolor	Hal d 1
	2	UniProt	Tropomyosin	37.5	8	1.24	37.50 / 80	Q95WY0	Crassostrea gigas	Cra g 1
	3	UniProt	Tropomyosin	37.5	8	1.24	37.50 / 80	O77246	Crassostrea virginica	No Allergen Name
	4	UniProt	Tropomyosin	37.5	8	1.24	37.50 / 80	B7XC63	Turbo cornutus	Tur c 1
	5	UniProt	Tropomyosin	37.5	8	1.24	37.50 / 80	B7XC62	Haliotis discus discus	Hal di 1
	6	GenBank	tropomyosin	37.5	8	1.24	37.50 / 80	ARX70262	Crassostrea gigas	1203820203
	7	GenBank	tropomyosin	37.5	8	1.24	37.50 / 80	APG42675	Haliotis laevigata x Haliotis rubra	1109557549
PG_REVIVE01_00517 ECF RNA polymerase sigma factor SigX	1	UniProt	Tyr p 5.03 allergen	36.24	3	2.65	36.70 / 79	B2GM95	Tyrophagus putrescentiae	No Allergen Name
PG_REVIVE01_00518 hypothetical protein	1	UniProt	Glycoside hydrolase family 5 domain-containing protein	35.7	5	0.52	35.70 / 84	A0A2Z6I5R5	Cryptomeria japonica var. sinensis	No Allergen Name
PG_REVIVE01_00526 Deoxyguanosinetriphosphate triphosphohydrolase	1	UniProt	Venom serine carboxypeptidase	36.29	6	1.66	38.20 / 76	C9WMM5	Apis mellifera	Api m 9
PG_REVIVE01_00531 Levanase	1	UniProt	beta-fructofuranosidase	46.3	61	11.11	24.80 / 513	Q8RVW4	Solanum lycopersicum	Sola l 2.0102
	2	UniProt	beta-fructofuranosidase	46.3	61	11.11	27.00 / 400	Q547Q0	Solanum lycopersicum	Sola l 2.0101
PG_REVIVE01_00536 hypothetical protein	1	UniProt	Cytosolic class I small heat-shock protein HSP17.5	38.8	18	28.57	37.40 / 99	Q9ZS24	Castanea sativa	Cas s 9.0101
PG_REVIVE01_00565 hypothetical protein	1	UniProt	Major pollen allergen Lol p 5b	38.6	5	0.38	27.50 / 324	Q40237	Lolium perenne	Lol p 5b
	2	UniProt	Pollen allergen Poa p 5	36.27	8	0.62	28.10 / 221	Q9FPR0	Poa pratensis	Poa p 5
	3	GenBank	allergen Phl p Vb - common timothy	35.4	1	0.08	25.10 / 195	S38584	Phleum pratense	481397
	4	UniProt	Major pollen allergen Pha a 5.4	35.4	1	0.08	27.00 / 178	P56167	Phalaris aquatica	Pha a 5.4
	5	UniProt	Pollen allergen Hol l 5b	35	1	0.08	28.10 / 221	Q9FPQ9	Holcus lanatus	Hol l 5
PG_REVIVE01_00585 hypothetical protein	1	UniProt	Pollen allergen KBG 41	35.03	2	1.87	33.00 / 115	P22285	Poa pratensis	Poa p 9
PG_REVIVE01_00623 hypothetical protein	1	UniProt	Albumin-2-like	35	8	2.56	25.30 / 190	Q43680	Vigna radiata var. radiata	Vig r 4
PG_REVIVE01_00635 Pyruvate kinase	1	GenBank	pyruvate kinase M1/2b	61.2	242	59.9	37.30 / 483	XP_026775867	Pangasianodon hypophthalmus	1503216605
PG_REVIVE01_00682 hypothetical protein	1	UniProt	RNA dependent RNA polymerase	37.6	4	0.36	25.40 / 256	A0A1M4PIX0	Sarcoptes scabiei	No Allergen Name
	2	UniProt	Tropomyosin	37.52	17	1.52	31.80 / 157	Q2V0V0	Octopus vulgaris	Oct v 1.0101
	3	UniProt	Paramyosin isoform	37	7	0.63	20.80 / 379	Q9NCL4	Anisakis simplex	Ani s 2
	4	UniProt	Putative allergen protein	36.7	24	2.15	24.90 / 173	Q9XF96	Prunus armeniaca	Pru ar 5
	5	UniProt	Tropomyosin	36	2	0.18	26.10 / 249	A7VKE1	Euphausia pacifica	Eup p 1.0101
	6	UniProt	Tropomyosin	36	2	0.18	26.10 / 249	A7VKE0	Euphausia superba	Eup s 1.0101
	7	UniProt	Major latex allergen Hev b 5	35.8	16	1.43	28.00 / 161	Q39967	Hevea brasiliensis	Hev b 5
	8	UniProt	Tropomyosin Tod p 1.0102	35.6	10	0.9	27.70 / 235	Q2V0V2	Todarodes pacificus	Tod p 1.0102
	9	UniProt	Tropomyosin	35.6	10	0.9	26.50 / 234	Q2V0V4	Sepia esculenta	Sep e 1.0101
	10	UniProt	Tropomyosin	35.6	9	0.81	26.90 / 234	Q2V0V3	Sepioteuthis lessoniana	Sep l 1.0101
	11	UniProt	Tropomyosin	35.6	9	0.81	27.50 / 236	Q2V0V1	Ommastrephes bartramii	Omm b 1.0101
PG_REVIVE01_00683 High-affinity zinc uptake system membrane protein ZnuB	1	UniProt	Chlorophyll a-b binding protein, chloroplastic	35.03	4	2.09	32.70 / 101	P92919	Apium graveolens	Api g 3
PG_REVIVE01_00739 Murein hydrolase activator EnvC	1	UniProt	Tropomyosin	35.2	4	1.13	18.20 / 253	C0L3K2	Ascaris lumbricoides	Asc l 3.0101
PG_REVIVE01_00764 hypothetical protein	1	UniProt	D-type LMW glutenin subunit	36	5	1.81	36.00 / 86	B6ETR9	Triticum aestivum	No Allergen Name
PG_REVIVE01_00863 Prolyl tripeptidyl peptidase	1	UniProt	Venom dipeptidyl peptidase 4	44.4	99	15.02	26.40 / 636	B1A4F7	Vespula vulgaris	Ves v 3
	2	GenBank	PREDICTED: venom dipeptidyl peptidase 4	40	74	11.23	26.10 / 728	XP_015174445	Polistes dominula	972185860
	3	UniProt	Venom dipeptidyl peptidase 4	38.8	47	7.13	26.00 / 631	B2D0J4	Apis mellifera	Api m 5
	4	GenBank	venom dipeptidyl peptidase 4 precursor	38.8	47	7.13	26.00 / 631	NP_001119715	Apis mellifera	1476004815
	5	UniProt	Dipeptidyl-peptidase 5	37	4	0.61	26.40 / 258	Q9UW98	Trichophyton rubrum	Tri r 4
	6	UniProt	Dipeptidyl-peptidase 5	35.8	4	0.61	26.80 / 272	Q8J1L4	Trichophyton schoenleinii	Tri s 4
	7	UniProt	Dipeptidyl-peptidase 5	35.8	4	0.61	26.80 / 272	Q8J1M3	Arthroderma benhamiae	Tri m 4
	8	UniProt	Dipeptidyl-peptidase V	35.8	4	0.61	27.20 / 272	B7XAK1	Trichophyton mentagrophytes	No Allergen Name
	9	UniProt	Non-specific lipid-transfer protein 1	35.03	7	1.06	34.70 / 101	P07597	Hordeum vulgare	No Allergen Name
PG_REVIVE01_00873 hypothetical protein	1	UniProt	Major allergen alt a1	35	9	5.73	35.00 / 80	Q5EZC3	Stemphylium callistephi	No Allergen Name
PG_REVIVE01_00889 Beta-xylosidase	1	UniProt	Exo-1,4-beta-xylosidase xlnD	36.29	19	2.85	28.40 / 725	O00089	Aspergillus niger	Asp n 14
	2	UniProt	Putative alpha/beta hydrolase superfamily protein	36.23	13	1.95	32.20 / 152	B8K1W4	Davidiella tassiana	No Allergen Name
PG_REVIVE01_00891 Beta-glucosidase BoGH3A	1	UniProt	Exo-1,4-beta-xylosidase xlnD	38.8	13	1.95	26.30 / 788	O00089	Aspergillus niger	Asp n 14
PG_REVIVE01_00968 hypothetical protein	1	UniProt	Pis v 2.0101 allergen11S globulin precusor	35.8	2	0.85	26.10 / 157	B7P073	Pistacia vera	Pis v 2.0101
PG_REVIVE01_01047 Beta-xylosidase	1	UniProt	Exo-1,4-beta-xylosidase xlnD	40	76	10.56	28.70 / 729	O00089	Aspergillus niger	Asp n 14
PG_REVIVE01_01051 HTH-type transcriptional activator RhaR	1	UniProt	Troponin C, isoform 2B	35.4	1	0.41	35.10 / 94	P29291	Homarus americanus	Hom a 6.0101
PG_REVIVE01_01123 HTH-type transcriptional activator RhaR	1	UniProt	Bee-milk protein	39.97	26	2.4	43.80 / 73	Q4ZJX1	Apis mellifera	No Allergen Name
	2	UniProt	Bee-milk protein	39.97	26	2.4	43.80 / 73	A0A7M6W880	Apis mellifera	Api m 11.0201
PG_REVIVE01_01125 TonB-dependent receptor SusC	1	UniProt	Os06g0545400 protein	39	10	0.98	39.00 / 82	Q5Z5X0	Oryza sativa subsp. japonica	No Allergen Name
PG_REVIVE01_01142 hypothetical protein	1	UniProt	Major allergen Api g 1, isoallergen 2	35.02	19	1.87	43.10 / 65	P92918	Apium graveolens	Api g 1
PG_REVIVE01_01150 ATP-dependent RNA helicase DeaD	1	GenBank	collagen, type I, alpha 1a	35	2	0.38	35.30 / 68	XP_014059932	Salmo salar	929097893
PG_REVIVE01_01284 Adenosylhomocysteinase	1	GenBank	adenosylhomocysteinase	82.48	393	100	64.00 / 472	UYQ90945	Platanus x hispanica	2321485076
PG_REVIVE01_01288 GTP-binding protein TypA/BipA	1	UniProt	Allergen Der p 37	36.5	38	7.32	36.90 / 149	A0A482J3M1	Dermatophagoides farinae	No Allergen Name
PG_REVIVE01_01321 A-factor type gamma-butyrolactone 1'-reductase (1S-forming)	1	UniProt	NADP-dependent mannitol dehydrogenase	36.1	4	2.38	31.50 / 254	P0C0Y5	Davidiella tassiana	Cla h 8
PG_REVIVE01_01326 putative zinc-type alcohol dehydrogenase-like protein YjmD	1	UniProt	Alcohol dehydrogenase	40	18	6.5	26.80 / 310	Q2HYZ7	Cochliobolus lunatus	No Allergen Name
PG_REVIVE01_01341 hypothetical protein	1	UniProt	Venom allergen 5.01	36.29	10	1.65	37.70 / 77	P35781	Vespa crabro	Vesp c 5.01
PG_REVIVE01_01363 hypothetical protein	1	UniProt	Que m 1 pollen allergen	35.4	3	0.96	34.90 / 86	A0A2H5CUG2	Quercus mongolica	Que m 1.0101
PG_REVIVE01_01452 Triosephosphate isomerase	1	GenBank	Der f 25 allergen	58.7	168	97.67	47.60 / 250	AIO08860	Dermatophagoides farinae	685432812
	2	UniProt	Triosephosphate isomerase	58.7	168	97.67	47.60 / 250	A0A088SAX2	Dermatophagoides farinae	Der f 25.0201
	3	UniProt	Triosephosphate isomerase	58.7	167	97.09	48.00 / 252	L7UZA7	Dermatophagoides farinae	Der f 25.0101
	4	UniProt	Triosephosphate isomerase	58.7	147	85.47	44.20 / 249	Q0CJH1	Aspergillus terreus (strain NIH 2624 / FGSC A1156)	Asp t 36.0101
	5	GenBank	triosephosphate isomerase B	57.5	172	100	47.00 / 249	XP_026795867	Pangasianodon hypophthalmus	1503267586
	6	GenBank	Triosephosphate isomerase	57.5	172	100	47.40 / 249	ACM09737	Salmo salar	221222152
	7	GenBank	allergen Der p 25	57.5	168	97.67	48.00 / 250	QAT18637	Dermatophagoides pteronyssinus	1561006357
	8	UniProt	Triosephosphate isomerase	57.5	168	97.67	48.00 / 250	A0A291KYZ7	Dermatophagoides pteronyssinus	Der p 25.0101
	9	UniProt	Triosephosphate isomerase	57.5	163	94.77	45.60 / 250	F5A6E9	Procambarus clarkii	Pro c 8.0101
	10	UniProt	Triosephosphate isomerase	57.5	160	93.02	45.30 / 232	Q8T5G9	Archaeopotamobius sibiriensis	Arc s 8.0101
	11	UniProt	Triosephosphate isomerase	56.29	165	95.93	46.20 / 249	Q17HW3	Aedes aegypti	No Allergen Name
	12	UniProt	Triosephosphat-isomerase	56.29	155	90.12	44.20 / 249	Q9FS79	Triticum aestivum	Tri a 31.0101
	13	GenBank	triosephosphate isomerase	56.24	171	99.42	45.40 / 249	UYQ90944	Platanus x hispanica	2321485074
	14	UniProt	Triosephosphate isomerase	56.2	168	97.67	46.80 / 252	A0A1L5YRA2	Scylla paramamosain	Scy p 8.0101
	15	UniProt	Triosephosphate isomerase	56.2	165	95.93	45.60 / 252	D7F1Q0	Crangon crangon	Cra c 8.0101
	16	UniProt	Triosephosphate isomerase	56.2	158	91.86	46.20 / 251	A0A0S1U346	Amphioctopus fangsiao	No Allergen Name
	17	UniProt	Triosephosphate isomerase	38.8	54	31.4	34.90 / 241	F8QN77	Penaeus monodon	Pen m 8
PG_REVIVE01_01458 NAD-dependent glycerol dehydrogenase	1	UniProt	NADP-dependent mannitol dehydrogenase	50	107	60.45	40.70 / 258	P0C0Y5	Davidiella tassiana	Cla h 8
	2	UniProt	NADP-dependent mannitol dehydrogenase	48.1	105	59.32	40.70 / 253	P0C0Y4	Alternaria alternata	Alt a 8
	3	UniProt	Glucose and ribitol dehydrogenase homolog 1-like precursor	37.54	32	18.08	31.60 / 256	A0A0A6YYW2	Sesamum indicum	No Allergen Name
PG_REVIVE01_01469 hypothetical protein	1	UniProt	Putative allergen protein	38.3	9	1.68	31.10 / 135	Q9XF96	Prunus armeniaca	Pru ar 5
	2	UniProt	Allergenic-related protein Pt2L4	35.7	1	0.19	30.10 / 143	Q8L5H5	Manihot esculenta	Man e 5
PG_REVIVE01_01471 2-oxoglutarate carboxylase large subunit	1	UniProt	SXP/RAL-2 family protein 2 isoform 5	35.4	1	0.18	34.80 / 92	A7M6T2	Anisakis simplex	Ani s 8
PG_REVIVE01_01495 hypothetical protein	1	UniProt	Profilin	35.4	4	0.51	34.50 / 87	Q84MM5	Cucumis melo var. cantalupensis	Cuc m 2
	2	UniProt	Profilin	35.4	4	0.51	33.70 / 89	Q38HU3	Solanum tuberosum	Sola t 8
	3	UniProt	Profilin	35.4	4	0.51	34.50 / 87	Q5FX67	Cucumis melo	Cuc m 2
PG_REVIVE01_01541 hypothetical protein	1	UniProt	Pollen allergen	35	3	1.15	35.00 / 80	Q0EEG6	Chamaecyparis obtusa	Cha o 2
	2	UniProt	Polygalacturonase	35	3	1.15	35.00 / 80	Q7M1E7	Chamaecyparis obtusa	Cha o 2
PG_REVIVE01_01606 3-oxoacyl-[acyl-carrier-protein] reductase FabG	1	UniProt	Glucose and ribitol dehydrogenase homolog 1-like precursor	35	1	0.6	31.60 / 253	A0A0A6YYW2	Sesamum indicum	No Allergen Name
PG_REVIVE01_01616 Transaldolase	1	UniProt	Transaldolase	44.7	87	62.59	36.00 / 172	A0A075DVI9	Gibberella intermedia	Fus p 4.0101
	2	GenBank	transaldolase	44.7	87	62.59	36.00 / 172	AHY02994	Fusarium proliferatum	619498167
	3	UniProt	Transaldolase	42.9	60	43.17	35.20 / 162	G8Z408	Penicillium chrysogenum	Pen ch 35.0101
	4	UniProt	Transaldolase	42.7	51	36.69	33.90 / 171	G8Z407	Cladosporium cladosporioides	Cla c 14.0101
PG_REVIVE01_01639 Thiol-disulfide oxidoreductase ResA	1	GenBank	thioredoxin-2-like protein	37.54	21	7.37	44.10 / 68	UJQ69786	Dermatophagoides pteronyssinus	2183383687
PG_REVIVE01_01653 hypothetical protein	1	UniProt	Tropomyosin	36.2	8	2.37	31.20 / 96	Q9NFZ4	Lepidoglyphus destructor	Lep d 10
PG_REVIVE01_01660 Thioredoxin	1	UniProt	Thioredoxin H	43.8	25	100	40.20 / 92	Q9LDX4	Triticum aestivum	Tri a 25.0101
	2	UniProt	Thioredoxin	43.75	25	100	41.50 / 82	Q1RQI9	Malassezia sympodialis	Mala s 13.0101
	3	UniProt	Thioredoxin	43.75	25	100	38.70 / 93	M5E6V3	Malassezia sympodialis (strain ATCC 42132)	Mala s 13
	4	UniProt	Thioredoxin Asp f 29	43.4	25	100	42.20 / 102	Q1RQJ0	Aspergillus fumigatus	Asp f 29
	5	UniProt	Thioredoxin	43.4	25	100	42.20 / 102	Q4WV97	Aspergillus fumigatus (strain ATCC MYA-4609 / CBS 101355 / FGSC A1100 / Af293)	Asp f 29.0101
	6	UniProt	Thioredoxin	42.5	25	100	42.70 / 82	Q9UW02	Coprinus comatus	Cop c 2
	7	UniProt	Thioredoxin H-type	41.29	25	100	40.00 / 95	Q4W1F6	Zea mays	Zea m 25
	8	UniProt	Thioredoxin	41.28	23	92	37.60 / 93	E1XUQ3	Plodia interpunctella	Plo i 2.0101
	9	UniProt	Thioredoxin h1 protein	40	20	80	38.00 / 92	Q4W1F7	Zea mays	Zea m 25.0101
	10	UniProt	Thioredoxin Asp f 28	39.99	22	88	40.50 / 79	Q1RQJ1	Aspergillus fumigatus	Asp f 28.0101
	11	GenBank	thioredoxin-2-like protein	38.8	16	64	36.80 / 95	UJQ69786	Dermatophagoides pteronyssinus	2183383687
	12	UniProt	Thioredoxin-like protein	36.29	6	24	32.60 / 92	Q8TFM8	Fusarium culmorum	Fus c 2
PG_REVIVE01_01725 Translation initiation factor IF-2	1	UniProt	Major latex allergen Hev b 5	40	22	2.36	34.10 / 126	Q39967	Hevea brasiliensis	Hev b 5
	2	UniProt	Manioc Glu	37.8	36	3.85	33.30 / 165	M1E7Y0	Manihot esculenta	Man e 5.0101
	3	UniProt	Allergenic-related protein Pt2L4	37.5	23	2.46	31.60 / 190	Q8L5H5	Manihot esculenta	Man e 5
	4	GenBank	collagen alpha-2(I) chain precursor	36.5	1	0.11	45.50 / 33	NP_776945	Bos taurus	27806257
PG_REVIVE01_01740 TonB-dependent receptor P3	1	GenBank	allergen Der p 25	36.1	19	1.8	22.30 / 202	QAT18637	Dermatophagoides pteronyssinus	1561006357
	2	UniProt	Triosephosphate isomerase	36.1	19	1.8	22.30 / 202	A0A291KYZ7	Dermatophagoides pteronyssinus	Der p 25.0101
PG_REVIVE01_01798 hypothetical protein	1	UniProt	Allergen Asp f 15	36.1	20	16.39	36.10 / 83	O60022	Aspergillus fumigatus (strain ATCC MYA-4609 / CBS 101355 / FGSC A1100 / Af293)	Asp f 15
PG_REVIVE01_01815 hypothetical protein	1	UniProt	Pollen allergen Phl p 5.0101	35	1	0.38	35.40 / 82	Q40960	Phleum pratense	Phl p 5.0101
PG_REVIVE01_01952 hypothetical protein	1	UniProt	Conglutin beta 2	35	2	0.48	32.00 / 100	Q6EBC1	Lupinus albus	Lup an 1
PG_REVIVE01_01990 Elongation factor G	1	UniProt	Allergen Der p 37	41	38	5.95	22.90 / 821	A0A482J3M1	Dermatophagoides farinae	No Allergen Name
PG_REVIVE01_02043 hypothetical protein	1	UniProt	Exo-1,4-beta-xylosidase xlnD	50	238	36.12	32.00 / 759	O00089	Aspergillus niger	Asp n 14
PG_REVIVE01_02074 Putative K(+)-stimulated pyrophosphate-energized sodium pump	1	UniProt	Pollen allergen Sec c 4	35	7	1.07	30.20 / 106	Q5TIW8	Secale cereale	Sec c 4
PG_REVIVE01_02075 hypothetical protein	1	GenBank	Tyr p 20 allergen	37.8	19	9.5	37.30 / 83	UXW65972	Tyrophagus putrescentiae	2313619102
PG_REVIVE01_02115 hypothetical protein	1	UniProt	MPA3 allergen	35	5	21.74	33.30 / 87	Q1M0X9	Periplaneta americana	Per a 10.0101
PG_REVIVE01_02117 hypothetical protein	1	UniProt	Chymotrypsin-like protein	44.4	58	12.72	34.30 / 236	A0A0U1Z1T2	Blattella germanica	No Allergen Name
	2	UniProt	Mite allergen Eur m 3	42.47	47	10.31	29.40 / 238	O97370	Euroglyphus maynei	Eur m 3
	3	UniProt	Mite allergen Der p 3	41.28	38	8.33	29.20 / 240	P39675	Dermatophagoides pteronyssinus	Der p 3
	4	UniProt	Trypsin Blo t 3	38.3	16	3.51	30.10 / 246	A1KXI1	Blomia tropicalis	Blo t 3
	5	UniProt	Trypsin Tyr p 3.0101	37.5	7	1.54	28.10 / 253	C6ZDB5	Tyrophagus putrescentiae	Tyr p 3.0101
	6	UniProt	Mite allergen Der f 3	37	15	3.29	27.80 / 245	P49275	Dermatophagoides farinae	Der f 3
	7	UniProt	Trypsin	37	6	1.32	30.30 / 251	Q8I916	Blomia tropicalis	Blo t 3
	8	UniProt	Arginine esterase	35.8	2	0.44	25.90 / 239	P09582	Canis lupus familiaris	Can f 5.0101
	9	UniProt	Der f 3 allergen	35.8	2	0.44	27.30 / 245	B7U5S6	Dermatophagoides farinae	Der f 3
	10	UniProt	Der f 3 allergen	35.8	2	0.44	27.30 / 245	B7U5S5	Dermatophagoides farinae	Der f 3
	11	UniProt	Der f 3 allergen	35.8	2	0.44	27.30 / 245	A9YYL0	Dermatophagoides farinae	Der f 3
	12	UniProt	Serine protease LM-1	35.03	4	0.88	29.70 / 209	Q8MWR4	Dermatophagoides pteronyssinus	Der p 9.0102
	13	UniProt	Trypsin-like serine protease	35.03	4	0.88	30.00 / 237	Q7Z163	Dermatophagoides pteronyssinus	Der p 9.0101
PG_REVIVE01_02152 Prolyl tripeptidyl peptidase	1	UniProt	Venom dipeptidyl peptidase 4	57.52	149	23.1	29.20 / 737	B2D0J4	Apis mellifera	Api m 5
	2	GenBank	venom dipeptidyl peptidase 4 precursor	57.52	149	23.1	29.30 / 737	NP_001119715	Apis mellifera	1476004815
	3	UniProt	Venom dipeptidyl peptidase 4	53.8	157	24.34	30.00 / 711	B1A4F7	Vespula vulgaris	Ves v 3
	4	GenBank	PREDICTED: venom dipeptidyl peptidase 4	50	163	25.27	30.30 / 673	XP_015174445	Polistes dominula	972185860
PG_REVIVE01_02155 hypothetical protein	1	GenBank	aldehyde dehydrogenase-like protein	35	1	1.18	31.30 / 99	AOD75396	Tyrophagus putrescentiae	1055365860
PG_REVIVE01_02227 hypothetical protein	1	UniProt	Group 14 allergen Blo t 14	35.8	4	1.54	22.10 / 172	A7XZI6	Blomia tropicalis	Blo t 14
PG_REVIVE01_02231 hypothetical protein	1	UniProt	Major allergen Cor a 1.0401	36.1	7	0.93	32.60 / 135	Q9SWR4	Corylus avellana	Cor a 1.0401
	2	UniProt	Major allergen variant Cor a 1.0404	35.4	8	1.06	31.90 / 135	Q9FPK2	Corylus avellana	Cor a 1.0404
PG_REVIVE01_02286 Thioredoxin-like protein	1	GenBank	thioredoxin-2-like protein	41.29	20	100	40.90 / 88	UJQ69786	Dermatophagoides pteronyssinus	2183383687
	2	UniProt	Thioredoxin	41.28	17	85	41.80 / 79	E1XUQ3	Plodia interpunctella	Plo i 2.0101
	3	UniProt	Thioredoxin Asp f 29	40.2	20	100	37.40 / 99	Q1RQJ0	Aspergillus fumigatus	Asp f 29
	4	UniProt	Thioredoxin	40.2	20	100	37.40 / 99	Q4WV97	Aspergillus fumigatus (strain ATCC MYA-4609 / CBS 101355 / FGSC A1100 / Af293)	Asp f 29.0101
	5	UniProt	Thioredoxin-like protein	38.71	15	75	34.40 / 90	Q8TFM8	Fusarium culmorum	Fus c 2
	6	UniProt	Thioredoxin	37.54	10	50	38.50 / 78	Q1RQI9	Malassezia sympodialis	Mala s 13.0101
	7	UniProt	Thioredoxin	37.54	10	50	38.50 / 78	M5E6V3	Malassezia sympodialis (strain ATCC 42132)	Mala s 13
	8	UniProt	Thioredoxin Asp f 28	36.24	13	65	45.30 / 64	Q1RQJ1	Aspergillus fumigatus	Asp f 28.0101
	9	UniProt	Thioredoxin H-type	36.2	6	30	36.50 / 85	Q4W1F6	Zea mays	Zea m 25
	10	UniProt	Thioredoxin	35.4	1	5	31.60 / 98	Q9UW02	Coprinus comatus	Cop c 2
PG_REVIVE01_02352 hypothetical protein	1	GenBank	PREDICTED: collagen alpha-2(I) chain isoform X1	35.04	2	0.35	35.40 / 79	XP_018522130	Lates calcarifer	1079717942
PG_REVIVE01_02455 Ribonuclease Y	1	GenBank	tropomyosin alpha-1 chain isoform X1	36.29	6	1.39	25.80 / 283	XP_026775428	Pangasianodon hypophthalmus	1503215309
	2	UniProt	Tropomyosin	35	2	0.46	21.30 / 272	A7UMC0	Sinonovacula constricta	Sin c 1.0102
PG_REVIVE01_02465 Cell shape-determining protein Mbl	1	GenBank	allergen Der p 28	35.8	12	4.62	24.30 / 239	QAT18639	Dermatophagoides pteronyssinus	1561006361
	2	GenBank	Der f 28 allergen	35.8	12	4.62	23.80 / 240	AIO08848	Dermatophagoides farinae	685432788
	3	UniProt	Allergen Der p 28	35.8	12	4.62	24.30 / 239	A0A481MR44	Dermatophagoides pteronyssinus	Der p 28.0101
	4	UniProt	Der f 28 allergen	35.8	12	4.62	23.80 / 240	A0A088SAS1	Dermatophagoides farinae	Der f 28.0201
	5	UniProt	Heat shock protein 70	35.4	11	4.23	21.40 / 345	L7V065	Dermatophagoides farinae	Der f 28.0101
PG_REVIVE01_02544 hypothetical protein	1	UniProt	Tropomyosin	36.9	6	21.43	36.90 / 84	Q6IUP9	Tyrophagus putrescentiae	Tyr p 10.0101
	2	UniProt	Tropomyosin	36.29	5	17.86	35.70 / 84	O96764	Chironomus kiiensis	Chi k 10.0101
	3	UniProt	Tropomyosin	36.29	5	17.86	35.70 / 84	A0A4P8D339	Zophobas atratus	No Allergen Name
	4	UniProt	Tropomyosin	35.7	4	14.29	35.70 / 84	Q9NFZ4	Lepidoglyphus destructor	Lep d 10
	5	UniProt	Tropomyosin	35.7	4	14.29	35.70 / 84	O18416	Dermatophagoides pteronyssinus	Der p 10
	6	UniProt	Tropomyosin	35.7	4	14.29	35.70 / 84	Q23939	Dermatophagoides farinae	Der f 10
	7	UniProt	Tropomyosin	35.7	4	14.29	35.70 / 84	Q304Y3	Dermatophagoides pteronyssinus	Der p 10.0102
	8	UniProt	Tropomyosin	35.7	4	14.29	35.70 / 84	B6E457	Dermatophagoides pteronyssinus	Der p 10.0103
	9	GenBank	tropomyosin	35.7	4	14.29	35.70 / 84	AEX31649	Chortoglyphus arcuatus	371500880
	10	UniProt	Group 10 allergen Blo t 10	35.7	4	14.29	35.70 / 84	A7XZI4	Blomia tropicalis	Blo t 10.0102
	11	UniProt	Putative tropomyosin invertebrate	35.3	1	3.57	31.60 / 79	Q17H75	Aedes aegypti	Aed a 10.0105
	12	UniProt	Tropomyosin 2	35.04	5	17.86	38.40 / 73	A0A4P8D346	Tenebrio molitor	No Allergen Name
	13	UniProt	Tropomyosin	35.03	1	3.57	34.50 / 84	Q8T6L5	Periplaneta fuliginosa	Per f 7.0101
	14	UniProt	Tropomyosin	35.03	1	3.57	34.50 / 84	Q9NG56	Blattella germanica	Bla g 7.0101
	15	UniProt	Tropomyosin Per a 7.0103	35.03	1	3.57	34.50 / 84	C5J049	Periplaneta americana	Per a 7.0103
	16	UniProt	Tropomyosin Per a 7.0102	35.03	1	3.57	34.50 / 84	P0DSM7	Periplaneta americana	Per a 7.0102
	17	UniProt	Tropomyosin Per a 7.0101	35.03	1	3.57	34.50 / 84	P0DSM6	Periplaneta americana	Per a 7.0101
	18	UniProt	Tropomyosin	35.03	1	3.57	34.50 / 84	R4V158	Coptotermes formosanus	Copt f 7.0101
	19	UniProt	Troposmyosin	35.03	1	3.57	34.50 / 84	Q8T379	Lepisma saccharina	Lep s 1
	20	GenBank	tropomyosin-2 isoform 1	35.03	1	3.57	34.50 / 84	NP_001103782	Bombyx mori	160333851
	21	GenBank	tropomyosin	35.03	1	3.57	34.50 / 84	AGM32377	Coptotermes formosanus	506968067
	22	UniProt	Tropomyosin	35.03	1	3.57	34.50 / 84	A0A4P8D340	Gromphadorhina portentosa	No Allergen Name
	23	UniProt	Tropomyosin 1	35.03	1	3.57	34.50 / 84	A0A4P8D330	Galleria mellonella	No Allergen Name
	24	UniProt	Tropomyosin	35	5	17.86	34.50 / 84	O61379	Panulirus stimpsoni	Pan s 1
PG_REVIVE01_02556 hypothetical protein	1	UniProt	Group 14 major allergen 1 3	36.24	11	0.76	36.70 / 79	R9RIP2	Sarcoptes scabiei	No Allergen Name
	2	UniProt	Major allergen 1	36.24	11	0.76	36.70 / 79	Q8I9R5	Sarcoptes scabiei	Sar s 14
PG_REVIVE01_02560 hypothetical protein	1	UniProt	Collagen alpha-2(I) chain	38.3	9	1.48	30.80 / 237	O93484	Oncorhynchus mykiss	Onc m alpha2I
	2	GenBank	collagen alpha-2(I) chain precursor	37.8	16	2.64	31.90 / 207	NP_776945	Bos taurus	27806257
	3	GenBank	collagen alpha-2(I) chain isoform X1	37	9	1.48	27.20 / 301	XP_014033985	Salmo salar	929312453
	4	GenBank	collagen alpha-2(I) chain isoform X1	37	9	1.48	31.20 / 186	XP_013998297	Salmo salar	929244458
	5	GenBank	collagen, type I, alpha 1b isoform X1	35	3	0.49	29.20 / 271	XP_018521723	Lates calcarifer	1079717864
	6	GenBank	collagen alpha-1(I) chain	35	3	0.49	27.30 / 267	XP_014048044	Salmo salar	929075511
	7	GenBank	collagen, type I, alpha 1a	35	2	0.33	28.10 / 256	XP_014059932	Salmo salar	929097893
PG_REVIVE01_02561 hypothetical protein	1	UniProt	Collagen alpha-2(I) chain	37	2	0.55	25.10 / 394	O93484	Oncorhynchus mykiss	Onc m alpha2I
	2	GenBank	collagen, type I, alpha 1a	35.4	3	0.83	24.80 / 387	XP_014059932	Salmo salar	929097893
PG_REVIVE01_02604 Chaperone SurA	1	UniProt	Pollen allergen KBG 41	37.8	14	2.22	22.80 / 237	P22285	Poa pratensis	Poa p 9
	2	UniProt	Pollen allergen Phl p 5.0101	35.03	1	0.16	27.00 / 111	Q40960	Phleum pratense	Phl p 5.0101
PG_REVIVE01_02648 hypothetical protein	1	GenBank	allergen Phl p Vb - common timothy	35.01	19	4.09	25.00 / 132	S38584	Phleum pratense	481397
PG_REVIVE01_02653 hypothetical protein	1	UniProt	Glucose and ribitol dehydrogenase homolog 1-like precursor	36.24	10	4.65	25.50 / 263	A0A0A6YYW2	Sesamum indicum	No Allergen Name
PG_REVIVE01_02682 hypothetical protein	1	GenBank	collagen alpha-2(I) chain isoform X1	37	7	3.52	32.00 / 125	XP_014033985	Salmo salar	929312453
	2	GenBank	collagen alpha-2(I) chain isoform X1	37	7	3.52	32.00 / 125	XP_013998297	Salmo salar	929244458
	3	UniProt	Collagen alpha-2(I) chain	35.02	23	11.56	33.30 / 129	O93484	Oncorhynchus mykiss	Onc m alpha2I
PG_REVIVE01_02716 hypothetical protein	1	UniProt	ABA-1 allergen	35.03	9	9.28	36.40 / 77	O46210	Ascaris lumbricoides	No Allergen Name
PG_REVIVE01_02740 Elongation factor 4	1	UniProt	Allergen Der p 37	40.04	66	12.79	38.00 / 150	A0A482J3M1	Dermatophagoides farinae	No Allergen Name
PG_REVIVE01_02778 Putative peroxiredoxin bcp	1	GenBank	thiol peroxiredoxin	38.8	7	9.59	33.30 / 144	NP_001037083	Bombyx mori	112982996
PG_REVIVE01_02781 hypothetical protein	1	UniProt	Vitellogenin-2	47.5	105	28.93	33.70 / 175	P02845	Gallus gallus	No Allergen Name
	2	UniProt	Vitellogenin-1	46.3	96	26.45	36.70 / 166	P87498	Gallus gallus	Gal d 6.0101
	3	UniProt	Probable glycosidase crf1	40.03	21	5.79	29.30 / 147	Q8J0P4	Aspergillus fumigatus (strain ATCC MYA-4609 / CBS 101355 / FGSC A1100 / Af293)	Asp f 9
PG_REVIVE01_02789 Phosphomannomutase/phosphoglucomutase	1	UniProt	Germin-like protein 8-2	35.6	2	0.52	30.60 / 124	Q6YZA9	Oryza sativa subsp. japonica	No Allergen Name
PG_REVIVE01_02810 Ferredoxin-type protein NapF	1	UniProt	Putative allergen Pru du 2.02	37.5	14	3.28	32.40 / 108	B6CQV2	Prunus dulcis	No Allergen Name
PG_REVIVE01_02823 hypothetical protein	1	GenBank	major allergen OLE20 - common olive (fragment)	35	1	0.3	35.00 / 80	A38968	Olea europaea	1362132
PG_REVIVE01_02828 hypothetical protein	1	UniProt	Group 15 allergen protein	37.1	10	3.36	25.00 / 328	Q4JK70	Dermatophagoides pteronyssinus	Der p 15
	2	UniProt	Group 15 allergen protein short isoform	37.1	10	3.36	25.00 / 328	Q4JK69	Dermatophagoides pteronyssinus	Der p 15
PG_REVIVE01_02886 hypothetical protein	1	GenBank	Art si 1.0102 allergen precursor	38.3	13	100	36.00 / 89	ANC85016	Artemisia sieversiana	1822117845
	2	GenBank	Art si 1.0101 allergen precursor	38.3	13	100	36.00 / 89	ANC85015	Artemisia sieversiana	1822117843
	3	GenBank	Art la 1.0102 allergen precursor	38.3	13	100	36.00 / 89	ANC85014	Artemisia lavandulifolia	1822117841
	4	GenBank	Art la 1.0101 allergen precursor	38.3	13	100	36.00 / 89	ANC85013	Artemisia lavandulifolia	1822117839
	5	GenBank	Art gm 1.0101 allergen precursor	38.3	13	100	36.00 / 89	ANC85011	Artemisia gmelinii	1822117837
	6	GenBank	Art ca 1.0101 allergen precursor	38.3	13	100	36.00 / 89	ANC85010	Artemisia capillaris	1822117835
	7	GenBank	Art ar 1.0102 allergen precursor	38.3	13	100	36.00 / 89	ANC85009	Artemisia argyi	1026259955
	8	GenBank	Art ar 1.0101 allergen precursor	38.3	13	100	36.00 / 89	ANC85008	Artemisia argyi	1026259953
	9	GenBank	Art an 1.0102 allergen precursor	38.3	13	100	36.00 / 89	ANC85006	Artemisia annua	1026259949
PG_REVIVE01_02936 TonB-dependent receptor P26	1	GenBank	collagen alpha-2(I) chain precursor	35.9	13	1.25	35.50 / 93	NP_776945	Bos taurus	27806257
PG_REVIVE01_02962 Uracil permease	1	UniProt	Profilin	36.6	11	3.47	35.30 / 102	A0A023W2L7	Prosopis juliflora	Pro j 2.0101
PG_REVIVE01_02980 ECF RNA polymerase sigma factor SigW	1	UniProt	Paramyosin isoform	36.29	16	15.84	32.00 / 103	Q9NCL4	Anisakis simplex	Ani s 2
PG_REVIVE01_02982 TonB-dependent receptor SusC	1	UniProt	Large ribosomal subunit protein uL3	36.2	7	0.67	30.30 / 152	Q8NKF4	Aspergillus fumigatus (strain ATCC MYA-4609 / CBS 101355 / FGSC A1100 / Af293)	Asp f 23
PG_REVIVE01_03110 Thioredoxin	1	GenBank	thioredoxin-2-like protein	41.2	38	92.68	40.20 / 87	UJQ69786	Dermatophagoides pteronyssinus	2183383687
	2	UniProt	Thioredoxin	40.7	32	78.05	40.70 / 81	Q1RQI9	Malassezia sympodialis	Mala s 13.0101
	3	UniProt	Thioredoxin	40.7	32	78.05	40.70 / 81	M5E6V3	Malassezia sympodialis (strain ATCC 42132)	Mala s 13
	4	UniProt	Thioredoxin Asp f 29	39.5	30	73.17	35.80 / 95	Q1RQJ0	Aspergillus fumigatus	Asp f 29
	5	UniProt	Thioredoxin	39.5	30	73.17	35.80 / 95	Q4WV97	Aspergillus fumigatus (strain ATCC MYA-4609 / CBS 101355 / FGSC A1100 / Af293)	Asp f 29.0101
	6	UniProt	Thioredoxin	38.72	26	63.41	41.30 / 75	E1XUQ3	Plodia interpunctella	Plo i 2.0101
	7	UniProt	Thioredoxin-like protein	35.03	7	17.07	35.90 / 78	Q8TFM8	Fusarium culmorum	Fus c 2
	8	UniProt	Protein disulfide-isomerase	35.03	2	4.88	35.40 / 79	Q00002	Alternaria alternata	Alt a 4
	9	UniProt	Thioredoxin Asp f 28	35	11	26.83	40.00 / 70	Q1RQJ1	Aspergillus fumigatus	Asp f 28.0101
PG_REVIVE01_03111 Superoxide dismutase [Mn/Fe]	1	UniProt	Superoxide dismutase [Mn], mitochondrial	54.3	71	50	41.50 / 200	P35017	Hevea brasiliensis	Hev b 10.0101
	2	UniProt	Superoxide dismutase	54.3	71	50	42.10 / 197	Q9FSJ2	Hevea brasiliensis	Hev b 10.0103
	3	UniProt	Superoxide dismutase	53.1	100	70.42	40.30 / 226	B2BDZ8	Pistacia vera	Pis v 4.0101
	4	UniProt	Superoxide dismutase	53.1	70	49.3	41.60 / 197	Q9STB5	Hevea brasiliensis	Hev b 10.0102
	5	UniProt	Superoxide dismutase	51.2	82	57.75	40.40 / 178	S5VXK9	Alternaria alternata	Alt a 14
	6	UniProt	Superoxide dismutase [Mn], mitochondrial	50.02	111	78.17	40.10 / 197	Q92450	Aspergillus fumigatus (strain ATCC MYA-4609 / CBS 101355 / FGSC A1100 / Af293)	Asp f 6
	7	UniProt	Superoxide dismutase	44.8	95	66.9	40.50 / 195	Q873M4	Malassezia sympodialis	Mala s 11.0101
	8	UniProt	Superoxide dismutase	44.8	95	66.9	40.50 / 195	M5ECN9	Malassezia sympodialis (strain ATCC 42132)	Mala s 11
PG_REVIVE01_03128 hypothetical protein	1	UniProt	HMW glutenin subunit Ax2	35	5	7.14	43.50 / 46	Q41553	Triticum aestivum	Tri a 26
	2	UniProt	High molecular weight glutenin subunit 1Ax1	35	5	7.14	43.50 / 46	Q03872	Triticum aestivum	Tri a 26
	3	UniProt	High molecular weight glutenin subunit	35	5	7.14	43.50 / 46	A0A060MZP1	Triticum aestivum	No Allergen Name
PG_REVIVE01_03129 hypothetical protein	1	UniProt	Alpha/beta-gliadin MM1	46.25	36	33.03	50.00 / 74	P18573	Triticum aestivum	No Allergen Name
	2	UniProt	Alpha-gliadin	46.21	45	41.28	46.80 / 79	A0A0E3Z522	Triticum aestivum	No Allergen Name
	3	UniProt	Alpha/beta-gliadin clone PW1215	45	51	46.79	48.00 / 75	P04726	Triticum aestivum	No Allergen Name
	4	UniProt	Alpha/beta-type gliadin	45	45	41.28	48.00 / 75	Q41632	Triticum urartu	No Allergen Name
	5	UniProt	Alpha/beta-gliadin A-IV	44.96	39	35.78	37.10 / 97	P04724	Triticum aestivum	No Allergen Name
	6	UniProt	(T. aestivum) alpha-type gliadin	43.79	43	39.45	45.50 / 77	Q41545	Triticum aestivum	No Allergen Name
	7	UniProt	Alpha-gliadin Gli2-LM2-12	43.78	43	39.45	46.70 / 75	Q1WA40	Triticum aestivum	Tri a alpha_Gliadin
	8	UniProt	Alpha-gliadin	43.75	46	42.2	39.20 / 97	Q41533	Triticum aestivum	Tri a alpha_Gliadin
	9	UniProt	Alpha/beta-gliadin	43.75	40	36.7	29.00 / 131	P02863	Triticum aestivum	No Allergen Name
	10	UniProt	Alpha/beta-gliadin A-I	43.75	33	30.28	44.30 / 79	P04721	Triticum aestivum	No Allergen Name
	11	UniProt	Alpha/beta-gliadin A-II	43.75	28	25.69	44.30 / 79	P04722	Triticum aestivum	No Allergen Name
	12	UniProt	Alpha/beta-gliadin storage protein	43.4	38	34.86	40.40 / 89	Q41546	Triticum aestivum	No Allergen Name
	13	UniProt	Alpha/beta-gliadin clone PW8142	43.4	37	33.94	41.20 / 85	P04727	Triticum aestivum	No Allergen Name
	14	UniProt	Gamma-gliadin	42.47	33	30.28	38.50 / 109	P08453	Triticum aestivum	No Allergen Name
	15	UniProt	Alpha/beta-gliadin	42	31	28.44	42.00 / 81	I0IT53	Triticum aestivum	No Allergen Name
	16	UniProt	Alpha/beta gliadin	42	31	28.44	42.00 / 81	D2T2K3	Triticum aestivum	Tri a 21.0101
	17	UniProt	Omega-gliadin	41.27	30	27.52	40.00 / 80	A0A060N0S6	Triticum aestivum	No Allergen Name
	18	UniProt	Gamma-gliadin	41.23	25	22.94	43.40 / 76	P21292	Triticum aestivum	Tri a 20
	19	UniProt	Gamma gliadin-A1	41.2	32	29.36	40.00 / 85	M9TG60	Triticum aestivum	No Allergen Name
	20	UniProt	LMW-D8	40.9	36	33.03	40.90 / 88	B2BZD1	Triticum aestivum	Tri a 36
	21	UniProt	Low molecular weight glutenin	40.9	35	32.11	40.90 / 88	Q41552	Triticum aestivum	No Allergen Name
	22	UniProt	Low molecular weight glutenin	40.7	37	33.94	36.20 / 94	Q41551	Triticum aestivum	No Allergen Name
	23	UniProt	Gamma-gliadin	40.7	35	32.11	40.20 / 82	P08079	Triticum aestivum	Tri a 20
	24	UniProt	Gamma-gliadin	40.7	35	32.11	40.20 / 82	A0A060N479	Triticum aestivum	Tri a 20
	25	UniProt	Gamma-gliadin B	40.7	22	20.18	34.70 / 118	P06659	Triticum aestivum	No Allergen Name
	26	UniProt	D-type LMW glutenin subunit	38.71	29	26.61	38.10 / 84	B6ETR9	Triticum aestivum	No Allergen Name
	27	UniProt	Glutenin, low molecular weight subunit 1D1	38.3	24	22.02	35.60 / 90	P10386	Triticum aestivum	Tri a 36
	28	UniProt	Gamma-hordein-3	37.8	15	13.76	37.30 / 83	P80198	Hordeum vulgare	Hor v 20
	29	UniProt	Gamma-gliadin	37.54	19	17.43	37.70 / 77	Q41543	Triticum aestivum	Tri a 20
	30	UniProt	Low molecular weight glutenin subunit	37.52	12	11.01	32.30 / 96	A0A060N0C7	Triticum aestivum	No Allergen Name
	31	UniProt	Alpha/beta-gliadin A-III	37.52	18	16.51	41.40 / 70	P04723	Triticum aestivum	No Allergen Name
	32	UniProt	Low molecular weight glutenin	37.3	2	1.83	34.70 / 98	Q41550	Triticum aestivum	No Allergen Name
	33	UniProt	D-type LMW glutenin subunit	37	24	22.02	36.00 / 89	B6ETS0	Triticum aestivum	Tri a 19
	34	UniProt	Low molecular weight glutenin	36.6	16	14.68	32.70 / 98	B2Y2Q7	Triticum aestivum	Tri a 36.0101
	35	UniProt	Allergen Asp f 7	36.6	4	3.67	31.70 / 82	O42799	Aspergillus fumigatus (strain ATCC MYA-4609 / CBS 101355 / FGSC A1100 / Af293)	Asp f 7
	36	UniProt	Omega-5 gliadin	36.29	13	11.93	36.70 / 79	Q402I5	Triticum aestivum	Tri a 19
	37	UniProt	Putative gamma-gliadin	35.6	4	3.67	35.10 / 77	Q571R3	Triticum aestivum	No Allergen Name
	38	UniProt	D-type LMW glutenin subunit	35.03	1	0.92	35.50 / 76	B6ETS1	Triticum aestivum	No Allergen Name
	39	UniProt	LMW-m glutenin subunit 8	35.01	21	19.27	41.80 / 67	V9P767	Triticum aestivum	No Allergen Name
	40	UniProt	LMM glutenin 1	35	3	2.75	36.8/68	O22108	Triticum aestivum	No Allergen Name
PG_REVIVE01_03161 UDP-glucose 6-dehydrogenase TuaD	1	UniProt	Enolase 1	35.4	6	1.67	32.60 / 92	P30575	Candida albicans (strain SC5314 / ATCC MYA-2876)	Cand a Enolase
PG_REVIVE01_03233 2,3,4,5-tetrahydropyridine-2,6-dicarboxylate N-acetyltransferase	1	UniProt	Pectate lyase superfamily protein domain-containing protein	36.5	5	3.91	33.60 / 110	M5X316	Prunus persica	No Allergen Name
PG_REVIVE01_03238 hypothetical protein	1	GenBank	tropomyosin	37.5	2	0.48	19.40 / 252	BAH10152	Crassostrea gigas	219806594
	2	UniProt	Tropomyosin	37.5	2	0.48	19.40 / 252	B7XC66	Crassostrea gigas	Cra g 1
PG_REVIVE01_03239 hypothetical protein	1	UniProt	Parvalbumin beta	35.03	5	2.75	35.90 / 78	P59747	Scomber japonicus	Sco j 1
	2	UniProt	Parvalbumin	35	1	0.55	31.00 / 100	A0A4Y5R730	Ctenopharyngodon idella	No Allergen Name
PG_REVIVE01_03276 Catalase	1	UniProt	Catalase	60	296	72.37	41.60 / 474	A8D5T8	Musa acuminata	No Allergen Name
	2	UniProt	Catalase	58.7	315	77.02	40.40 / 497	Q2V6Q5	Penicillium citrinum	Pen c 30.0101
PG_REVIVE01_03277 hypothetical protein	1	UniProt	ABA-1 allergen	36.5	17	1.38	36.50 / 85	O46209	Ascaris lumbricoides	No Allergen Name
	2	GenBank	Chain A, ABA-1A1 REPEAT UNIT	36.5	17	1.38	36.50 / 85	2XV9_A	Ascaris suum	343197079
PG_REVIVE01_03282 NADP-dependent malic enzyme	1	GenBank	arginine kinase, partial	35.03	4	0.59	30.70 / 140	QZP44316	Crassostrea angulata	2088098259
PG_REVIVE01_03322 3-alpha-hydroxycholanate dehydrogenase (NADP(+))	1	UniProt	Glucose and ribitol dehydrogenase homolog 1-like precursor	37.52	23	10.75	27.00 / 281	A0A0A6YYW2	Sesamum indicum	No Allergen Name
PG_REVIVE01_03468 Na(+)-translocating NADH-quinone reductase subunit B	1	UniProt	Pollen allergen	36.2	3	0.93	35.30 / 85	Q9SC99	Lolium perenne	Lol p 5
PG_REVIVE01_03499 Pyruvate, phosphate dikinase	1	GenBank	allergen Dac g II	37.54	5	0.6	32.70 / 110	2103117A	Dactylis glomerata	1093120
PG_REVIVE01_03508 hypothetical protein	1	UniProt	Al16	36.5	16	11.76	29.70 / 128	A0A650DGM6	Ascaris lumbricoides	No Allergen Name
PG_REVIVE01_03568 hypothetical protein	1	GenBank	Per a 7.02 allergen	37.8	1	0.32	28.40 / 116	UZC36344	Periplaneta americana	2325204264
PG_REVIVE01_03611 hypothetical protein	1	UniProt	Allergenic-related protein Pt2L4	38.1	15	4.46	30.10 / 103	Q8L5H5	Manihot esculenta	Man e 5
	2	UniProt	Putative allergen protein	37.5	12	3.57	33.90 / 118	Q9XF96	Prunus armeniaca	Pru ar 5
	3	UniProt	Manioc Glu	36.9	5	1.49	29.50 / 112	M1E7Y0	Manihot esculenta	Man e 5.0101
	4	UniProt	Tropomyosin	35.7	7	2.08	30.10 / 113	B7XC65	Anadara broughtonii	Ana br 1
PG_REVIVE01_03650 hypothetical protein	1	UniProt	Manioc Glu	36.29	14	2.94	27.40 / 175	M1E7Y0	Manihot esculenta	Man e 5.0101
	2	UniProt	Allergenic-related protein Pt2L4	36.26	10	2.1	34.70 / 98	Q8L5H5	Manihot esculenta	Man e 5
PG_REVIVE01_03652 hypothetical protein	1	UniProt	Venom dipeptidyl peptidase 4	35	3	0.41	20.90 / 678	B1A4F7	Vespula vulgaris	Ves v 3
PG_REVIVE01_03685 Alpha-amylase	1	UniProt	Alpha-amylase	36.2	11	2.74	26.90 / 386	Q0J527	Oryza sativa subsp. japonica	No Allergen Name
PG_REVIVE01_03698 Malate dehydrogenase	1	UniProt	Malate dehydrogenase	35.8	7	2.76	26.10 / 310	Q9Y750	Malassezia furfur	Mala f 4
PG_REVIVE01_03701 2-iminobutanoate/2-iminopropanoate deaminase	1	UniProt	2-iminobutanoate/2-iminopropanoate deaminase	46.2	47	100	48.00 / 123	A0A1J1DL12	Dermatophagoides farinae	Der f 34.0101
	2	GenBank	enamine/imine deaminase	46.2	47	100	48.00 / 123	BAV90601	Dermatophagoides farinae	1098871171
PG_REVIVE01_03721 1-deoxy-D-xylulose-5-phosphate synthase	1	UniProt	Beta-enolase	36.24	4	0.67	34.50 / 110	P07322	Gallus gallus	Gal d 9.0101
PG_REVIVE01_03758 hypothetical protein	1	UniProt	Cytosolic class I small heat-shock protein HSP17.5	37.54	15	23.81	34.30 / 99	Q9ZS24	Castanea sativa	Cas s 9.0101
PG_REVIVE01_03829 Thiol:disulfide interchange protein DsbD	1	GenBank	thioredoxin-2-like protein	43.75	46	55.42	37.90 / 103	UJQ69786	Dermatophagoides pteronyssinus	2183383687
	2	UniProt	Thioredoxin	41.24	36	43.37	42.30 / 78	Q1RQI9	Malassezia sympodialis	Mala s 13.0101
	3	UniProt	Thioredoxin	41.24	36	43.37	42.30 / 78	M5E6V3	Malassezia sympodialis (strain ATCC 42132)	Mala s 13
	4	UniProt	Thioredoxin	39.99	23	27.71	40.20 / 92	E1XUQ3	Plodia interpunctella	Plo i 2.0101
	5	UniProt	Thioredoxin H-type	37.5	6	7.23	36.90 / 84	Q4W1F6	Zea mays	Zea m 25
	6	UniProt	Thioredoxin	37.3	10	12.05	37.20 / 86	Q9UW02	Coprinus comatus	Cop c 2
	7	UniProt	Thioredoxin H	35	1	1.2	34.90 / 83	Q9LDX4	Triticum aestivum	Tri a 25.0101
PG_REVIVE01_03846 hypothetical protein	1	UniProt	Subtilisin-like serine protease Cur l 4.0101	35.03	20	5.67	25.00 / 140	B3V0K8	Cochliobolus lunatus	Cur l 4.0101
PG_REVIVE01_03857 hypothetical protein	1	UniProt	Collagen alpha-2(I) chain	37	2	1.06	27.70 / 224	O93484	Oncorhynchus mykiss	Onc m alpha2I
	2	GenBank	collagen, type I, alpha 1a	35.03	8	4.26	29.70 / 249	XP_014059932	Salmo salar	929097893
	3	GenBank	collagen alpha-1(I) chain	35.03	8	4.26	29.70 / 249	XP_014048044	Salmo salar	929075511
PG_REVIVE01_03859 hypothetical protein	1	UniProt	Tropomyosin	36.7	3	1.69	26.90 / 156	Q9GZ71	Haliotis diversicolor	Hal d 1
	2	UniProt	Vicilin Car i 2.0101	36.27	12	6.78	25.20 / 143	A0A2I4DYF1	Juglans regia	No Allergen Name
	3	UniProt	Tropomyosin	36.2	1	0.56	28.10 / 139	O97192	Cornu aspersum	Hel as 1
	4	UniProt	Tropomyosin	35.01	7	3.95	29.80 / 208	A7VKE0	Euphausia superba	Eup s 1.0101
	5	UniProt	Vicilin Car i 2.0101	35	10	5.65	35.90 / 78	B3STU4	Carya illinoinensis	Car i 2.0101
	6	UniProt	Group 10 allergen Blo t 10	35	10	5.65	29.80 / 168	A7XZI4	Blomia tropicalis	Blo t 10.0102
	7	GenBank	tropomyosin, partial	35	3	1.69	23.90 / 163	UST29548	Crassostrea angulata	2260817430
	8	GenBank	tropomyosin	35	3	1.69	23.30 / 163	BAH10152	Crassostrea gigas	219806594
	9	UniProt	Tropomyosin	35	3	1.69	23.30 / 163	B7XC66	Crassostrea gigas	Cra g 1
	10	UniProt	Tropomyosin Tod p 1.0102	35	2	1.13	27.60 / 163	Q2V0V2	Todarodes pacificus	Tod p 1.0102
	11	UniProt	Tropomyosin	35	2	1.13	30.00 / 150	Q2V0V4	Sepia esculenta	Sep e 1.0101
	12	UniProt	Tropomyosin	35	2	1.13	27.60 / 163	Q2V0V3	Sepioteuthis lessoniana	Sep l 1.0101
	13	UniProt	Tropomyosin	35	2	1.13	30.00 / 150	Q2V0V1	Ommastrephes bartramii	Omm b 1.0101
	14	UniProt	Tropomyosin	35	2	1.13	28.10 / 146	Q2V0V0	Octopus vulgaris	Oct v 1.0101
	15	UniProt	Tropomyosin II isoform 7	35	4	2.26	28.60 / 161	G4VN76	Schistosoma mansoni	No Allergen Name
	16	UniProt	Tropomyosin II isoform 4	35	3	1.69	28.60 / 161	G4VN74	Schistosoma mansoni	No Allergen Name
	17	UniProt	Der f 5 allergen	35	1	0.56	35.00 / 80	A1KXG5	Dermatophagoides farinae	Der f 5
PG_REVIVE01_03872 hypothetical protein	1	UniProt	Beta subunit of beta conglycinin	35	1	0.26	24.20 / 248	O22121	Glycine max	Gly m 5
	2	UniProt	Beta-conglycinin beta subunit 1	35	1	0.26	24.20 / 248	P25974	Glycine max	Gly m 5
PG_REVIVE01_03909 hypothetical protein	1	UniProt	Vitellogenin-2	35	1	0.48	31.70 / 104	P02845	Gallus gallus	No Allergen Name
PG_REVIVE01_03924 hypothetical protein	1	UniProt	Keratin, type II cytoskeletal 6A	36.1	11	13.92	36.10 / 83	P02538	Homo sapiens	Hom s 5
PG_REVIVE01_03929 hypothetical protein	1	GenBank	late embryogenesis abundant protein group 4	35.03	5	0.76	30.70 / 127	QHW05434	Cicer arietinum	1806136195
PG_REVIVE01_03956 Dipeptidyl carboxypeptidase	1	UniProt	Endochitinase A	35.6	9	1.45	35.60 / 90	P29022	Zea mays	Zea m 8
PG_REVIVE01_03959 Chaperone protein DnaJ	1	GenBank	allergen Api m 6.03 / Api m 6.04 precursor	37.8	16	5.21	37.80 / 82	NP_001035360	Apis mellifera	94400907
	2	UniProt	Keratin, type II cytoskeletal 6A	36.29	20	6.51	37.70 / 77	P02538	Homo sapiens	Hom s 5
	3	UniProt	Ragweed homologue of Art v 1	35.8	2	0.65	37.40 / 91	D4IIH2	Ambrosia artemisiifolia	Amb a 4
	4	UniProt	Allergen Api m 6.03 / Api m 6.04	35	25	8.14	40.00 / 70	P83563	Apis mellifera	Api m 6
PG_REVIVE01_04041 Chaperone protein DnaK	1	UniProt	Heat shock cognate 70	38.3	7	2.1	22.90 / 393	Q1HR69	Aedes aegypti	Aed a 8.0101
	2	UniProt	Endoplasmic reticulum chaperone BiP	38.3	7	2.1	24.90 / 369	Q9FSY7	Corylus avellana	Cor a 10.0101
	3	GenBank	Der f 28 allergen	37.8	8	2.4	21.90 / 401	AIO08848	Dermatophagoides farinae	685432788
	4	UniProt	Der f 28 allergen	37.8	8	2.4	21.90 / 401	A0A088SAS1	Dermatophagoides farinae	Der f 28.0201
	5	GenBank	allergen Der p 28	36.6	5	1.5	22.00 / 404	QAT18639	Dermatophagoides pteronyssinus	1561006361
	6	UniProt	Allergen Der p 28	36.6	5	1.5	22.00 / 404	A0A481MR44	Dermatophagoides pteronyssinus	Der p 28.0101
	7	GenBank	heat shock-like protein	35.4	3	0.9	22.10 / 402	AOD75395	Tyrophagus putrescentiae	1055365842
PG_REVIVE01_04080 hypothetical protein	1	UniProt	High molecular weight glutenin subunit 1Ax1	37.52	13	3.62	28.00 / 143	Q03872	Triticum aestivum	Tri a 26
	2	UniProt	HMW glutenin subunit Ax2	36.29	9	2.51	23.20 / 272	Q41553	Triticum aestivum	Tri a 26
	3	UniProt	High molecular weight glutenin subunit	36.29	9	2.51	23.20 / 272	A0A060MZP1	Triticum aestivum	No Allergen Name
PG_REVIVE01_04097 hypothetical protein	1	UniProt	High molecular weight glutenin subunit 1Ax1	37.52	13	3.62	28.00 / 143	Q03872	Triticum aestivum	Tri a 26
	2	UniProt	HMW glutenin subunit Ax2	36.29	9	2.51	23.20 / 272	Q41553	Triticum aestivum	Tri a 26
	3	UniProt	High molecular weight glutenin subunit	36.29	9	2.51	23.20 / 272	A0A060MZP1	Triticum aestivum	No Allergen Name
PG_REVIVE01_04121 Lactaldehyde dehydrogenase	1	UniProt	Aldehyde dehydrogenase	48.8	283	70.93	37.70 / 469	P40108	Davidiella tassiana	Cla h 10
	2	UniProt	Aldehyde dehydrogenase	47.5	272	68.17	37.70 / 470	P42041	Alternaria alternata	Alt a 10
	3	GenBank	aldehyde dehydrogenase-like protein	45.03	171	42.86	32.60 / 481	AOD75396	Tyrophagus putrescentiae	1055365860
PG_REVIVE01_04136 putative 2,4-dienoyl-CoA reductase	1	UniProt	Glucose and ribitol dehydrogenase homolog 1-like precursor	37.6	28	15.14	32.70 / 257	A0A0A6YYW2	Sesamum indicum	No Allergen Name
PG_REVIVE01_04161 Beta-xylosidase	1	UniProt	Exo-1,4-beta-xylosidase xlnD	39.8	71	10.13	28.00 / 699	O00089	Aspergillus niger	Asp n 14
PG_REVIVE01_04197 hypothetical protein	1	UniProt	Paramyosin	36.29	2	0.47	21.40 / 290	E5RSV6	Haliotis discus discus	No Allergen Name
PG_REVIVE01_04210 Transcription termination factor Rho	1	UniProt	Allergenic-related protein Pt2L4	40.9	61	10.23	32.90 / 164	Q8L5H5	Manihot esculenta	Man e 5
	2	UniProt	Manioc Glu	39.99	60	10.07	32.50 / 169	M1E7Y0	Manihot esculenta	Man e 5.0101
	3	UniProt	Putative allergen protein	39.5	19	3.19	33.10 / 157	Q9XF96	Prunus armeniaca	Pru ar 5
	4	UniProt	Major latex allergen Hev b 5	35.8	2	0.34	29.00 / 145	Q39967	Hevea brasiliensis	Hev b 5
PG_REVIVE01_04269 2-haloacrylate reductase	1	UniProt	Alcohol dehydrogenase 1	38.71	33	14.04	27.90 / 351	P43067	Candida albicans	Cand a 1
PG_REVIVE01_04275 hypothetical protein	1	UniProt	Keratin, type II cytoskeletal 6A	38.6	5	1.36	34.50 / 113	P02538	Homo sapiens	Hom s 5
	2	GenBank	collagen, type I, alpha 1a	37.8	13	3.53	35.70 / 115	XP_014059932	Salmo salar	929097893
	3	GenBank	collagen, type I, alpha 1b isoform X1	37.52	27	7.34	36.20 / 105	XP_018521723	Lates calcarifer	1079717864
	4	GenBank	collagen alpha-1(I) chain	36.6	8	2.17	34.80 / 115	XP_014048044	Salmo salar	929075511
	5	GenBank	collagen, type I, alpha 1a isoform X1	36.24	9	2.45	36.00 / 100	XP_018553992	Lates calcarifer	1079768530
	6	GenBank	collagen alpha-2(I) chain isoform X1	36.24	1	0.27	33.30 / 120	XP_014033985	Salmo salar	929312453
	7	UniProt	Ani s 11-like protein 2	36.2	2	0.54	25.40 / 209	E9RFF5	Anisakis simplex	Ani s 11
	8	UniProt	Collagen alpha-2(I) chain	36.1	6	1.63	30.30 / 119	O93484	Oncorhynchus mykiss	Onc m alpha2I
	9	GenBank	collagen alpha-2(I) chain isoform X1	36.1	4	1.09	29.20 / 168	XP_013998297	Salmo salar	929244458
PG_REVIVE01_04323 Thiol-disulfide oxidoreductase ResA	1	UniProt	Thioredoxin Asp f 29	43.9	42	53.85	43.90 / 82	Q1RQJ0	Aspergillus fumigatus	Asp f 29
	2	UniProt	Thioredoxin	43.9	42	53.85	43.90 / 82	Q4WV97	Aspergillus fumigatus (strain ATCC MYA-4609 / CBS 101355 / FGSC A1100 / Af293)	Asp f 29.0101
	3	GenBank	thioredoxin-2-like protein	41.28	34	43.59	35.90 / 103	UJQ69786	Dermatophagoides pteronyssinus	2183383687
	4	UniProt	Thioredoxin	36.23	15	19.23	42.00 / 69	E1XUQ3	Plodia interpunctella	Plo i 2.0101
	5	UniProt	Thioredoxin H-type	35.8	2	2.56	34.70 / 98	Q4W1F6	Zea mays	Zea m 25
	6	UniProt	Thioredoxin-like protein	35.4	2	2.56	33.30 / 84	Q8TFM8	Fusarium culmorum	Fus c 2
PG_REVIVE01_04324 hypothetical protein	1	UniProt	Large ribosomal subunit protein P2	41.2	3	2.91	41.20 / 80	Q9UUZ6	Aspergillus fumigatus (strain ATCC MYA-4609 / CBS 101355 / FGSC A1100 / Af293)	Asp f 8
	2	UniProt	Major pollen allergen Lol p 5b	40.03	11	10.68	42.70 / 75	Q40237	Lolium perenne	Lol p 5b
	3	UniProt	Large ribosomal subunit protein P2	35.8	2	1.94	35.80 / 81	P42039	Davidiella tassiana	Cla h 5
	4	UniProt	Major latex allergen Hev b 5	35.02	1	0.97	40.00 / 70	Q39967	Hevea brasiliensis	Hev b 5
	5	UniProt	Putative allergen protein	35	4	3.88	34.40 / 96	Q9XF96	Prunus armeniaca	Pru ar 5
	6	GenBank	pollen allergen (clone 7.2) - Kentucky bluegrass (fragment)	35	1	0.97	35.00 / 80	A60373	Poa pratensis	539056
PG_REVIVE01_04351 hypothetical protein	1	UniProt	Polcalcin Che a 3	35	6	0.67	32.60 / 86	Q84V36	Chenopodium album	Che a 3
PG_REVIVE01_04386 Glyceraldehyde-3-phosphate dehydrogenase A	1	UniProt	Glyceraldehyde-3-phosphate dehydrogenase	86.2	240	94.49	63.20 / 329	A0A1B1FG09	Mangifera indica	No Allergen Name
	2	UniProt	Glyceraldehyde-3-phosphate dehydrogenase	86.2	223	87.8	61.40 / 334	C7C4X1	Triticum aestivum	Tri a 34.0101
	3	GenBank	glyceraldehyde-3-phosphate dehydrogenase	81.27	254	100	63.90 / 335	XP_026782131	Pangasianodon hypophthalmus	1503232071
	4	UniProt	Glyceraldehyde-3-phosphate dehydrogenase	81.2	254	100	63.60 / 335	A0A2R3WIG9	Periplaneta americana	Per a 13.0101
PG_REVIVE01_04451 putative lipoprotein YiaD	1	UniProt	Seed biotinylated protein 68 kDa isoform	38.71	20	13.61	39.20 / 79	C6K8D1	Glycine max	Gly m 7
PG_REVIVE01_04518 Putative peptidyl-prolyl cis-trans isomerase	1	UniProt	Peptidyl-prolyl cis-trans isomerase	37	10	6.94	29.80 / 198	Q4WWX5	Aspergillus fumigatus (strain ATCC MYA-4609 / CBS 101355 / FGSC A1100 / Af293)	Asp f 27.0101
	2	UniProt	Peptidyl-prolyl cis-trans isomerase	37	10	6.94	29.80 / 198	Q1RQJ2	Aspergillus fumigatus	Asp f 27
	3	UniProt	Peptidyl-prolyl cis-trans isomerase	35.2	1	0.69	30.70 / 189	O93970	Malassezia sympodialis	Mala s 6
PG_REVIVE01_04519 Putative peptidyl-prolyl cis-trans isomerase	1	UniProt	Peptidyl-prolyl cis-trans isomerase	38.1	15	8.67	36.40 / 110	Q4WWX5	Aspergillus fumigatus (strain ATCC MYA-4609 / CBS 101355 / FGSC A1100 / Af293)	Asp f 27.0101
	2	UniProt	Peptidyl-prolyl cis-trans isomerase	38.1	15	8.67	36.40 / 110	Q1RQJ2	Aspergillus fumigatus	Asp f 27
	3	UniProt	Peptidyl-prolyl cis-trans isomerase	36.24	16	9.25	35.10 / 111	O93970	Malassezia sympodialis	Mala s 6
	4	UniProt	Peptidyl-prolyl cis-trans isomerase	35.8	10	5.78	34.10 / 126	H2DF84	Daucus carota	Dau c CyP
	5	UniProt	Peptidyl-prolyl cis-trans isomerase	35.8	9	5.2	32.50 / 123	P21568	Solanum lycopersicum	Sola l 5.0101
	6	UniProt	Peptidyl-prolyl cis-trans isomerase	35.8	5	2.89	32.30 / 124	Q8L5T1	Betula pendula	Bet v 7
	7	UniProt	Peptidyl-prolyl cis-trans isomerase	35.8	5	2.89	32.50 / 123	Q39613	Catharanthus roseus	Cat r 1
	8	GenBank	Chain A, Peptidyl-prolyl cis-trans isomerase	35.8	5	2.89	32.50 / 123	2MC9_A	Catharanthus roseus	659835152
	9	GenBank	Per a 18 allergen	35	2	1.16	33.60 / 113	UZC36341	Periplaneta americana	2325204258
	10	UniProt	Peptidyl-prolyl cis-trans isomerase	35	1	0.58	32.50 / 114	Q9Y7F6	Aspergillus fumigatus	Asp f 11
PG_REVIVE01_04521 Dipeptidyl-peptidase 5	1	UniProt	Dipeptidyl-peptidase V	43.4	134	21.79	27.90 / 688	B7XAK1	Trichophyton mentagrophytes	No Allergen Name
	2	UniProt	Dipeptidyl-peptidase 5	42.7	126	20.49	27.70 / 685	Q8J1L4	Trichophyton schoenleinii	Tri s 4
	3	UniProt	Dipeptidyl-peptidase 5	42.7	126	20.49	27.70 / 685	Q8J1M3	Arthroderma benhamiae	Tri m 4
	4	UniProt	Dipeptidyl-peptidase 5	42.7	124	20.16	28.10 / 687	Q9UW98	Trichophyton rubrum	Tri r 4
PG_REVIVE01_04580 Beta-xylosidase	1	UniProt	Exo-1,4-beta-xylosidase xlnD	37	15	2.07	26.80 / 701	O00089	Aspergillus niger	Asp n 14
PG_REVIVE01_04587 hypothetical protein	1	UniProt	Tropomyosin 2	37.6	15	1.59	29.50 / 190	A0A4P8D336	Galleria mellonella	No Allergen Name
PG_REVIVE01_04616 3-oxoacyl-[acyl-carrier-protein] reductase FabG	1	UniProt	NADP-dependent mannitol dehydrogenase	39.8	23	13.61	34.00 / 247	P0C0Y4	Alternaria alternata	Alt a 8
	2	UniProt	Glucose and ribitol dehydrogenase homolog 1-like precursor	38.4	29	17.16	33.20 / 256	A0A0A6YYW2	Sesamum indicum	No Allergen Name
	3	UniProt	NADP-dependent mannitol dehydrogenase	37.3	25	14.79	33.20 / 247	P0C0Y5	Davidiella tassiana	Cla h 8
PG_REVIVE01_04680 hypothetical protein	1	UniProt	Oleosin Ara h 14.0102	35.4	5	0.7	35.40 / 82	Q9AXI0	Arachis hypogaea	Ara h 14.0102
PG_REVIVE01_04737 hypothetical protein	1	UniProt	Tropomyosin 1	35	2	0.78	26.00 / 131	A0A4P8D324	Acheta domesticus	No Allergen Name
PG_REVIVE01_04740 hypothetical protein	1	UniProt	Tropomyosin	36.27	3	1.21	36.00 / 86	Q9NG56	Blattella germanica	Bla g 7.0101
	2	UniProt	HDM allergen	35	3	1.21	30.30 / 119	Q6Y2F9	Dermatophagoides pteronyssinus	Der p 11.0101
	3	UniProt	Paramyosin	35	3	1.21	30.30 / 119	Q967Z0	Dermatophagoides farinae	Der f 11
	4	UniProt	Der f 11 allergen	35	3	1.21	30.30 / 119	A0A088SCQ4	Dermatophagoides farinae	No Allergen Name
PG_REVIVE01_04765 1,4-alpha-glucan branching enzyme GlgB	1	UniProt	Alpha-amylase A type-3	37	20	3.71	24.60 / 467	P0C1B4	Aspergillus oryzae (strain ATCC 42149 / RIB 40)	Asp o 21
	2	UniProt	Alpha-amylase A type-1/2	37	20	3.71	24.60 / 467	P0C1B3	Aspergillus oryzae (strain ATCC 42149 / RIB 40)	Asp o 21
PG_REVIVE01_04767 DNA primase	1	UniProt	Gamma-gliadin	35.7	5	0.78	32.40 / 102	P08079	Triticum aestivum	Tri a 20
	2	UniProt	Gamma-gliadin	35.7	5	0.78	32.40 / 102	A0A060N479	Triticum aestivum	Tri a 20
PG_REVIVE01_04790 Ion-translocating oxidoreductase complex subunit G	1	UniProt	Pollen allergen Phl p 5.0101	35	7	5.74	25.10 / 211	Q40960	Phleum pratense	Phl p 5.0101
PG_REVIVE01_04797 hypothetical protein	1	UniProt	Phenylcoumaran benzylic ether reductase Betv6	35	3	2.19	29.80 / 114	Q9FUW6	Betula pendula	Bet v 6
PG_REVIVE01_04798 Putative bifunctional phosphatase/peptidyl-prolyl cis-trans isomerase	1	UniProt	Peptidyl-prolyl cis-trans isomerase	38.8	43	22.28	32.60 / 135	O93970	Malassezia sympodialis	Mala s 6
	2	UniProt	Peptidyl-prolyl cis-trans isomerase	36.29	22	11.4	35.50 / 107	Q4WWX5	Aspergillus fumigatus (strain ATCC MYA-4609 / CBS 101355 / FGSC A1100 / Af293)	Asp f 27.0101
	3	UniProt	Peptidyl-prolyl cis-trans isomerase	36.29	22	11.4	35.50 / 107	Q1RQJ2	Aspergillus fumigatus	Asp f 27
	4	UniProt	Peptidyl-prolyl cis-trans isomerase	36.29	19	9.84	26.90 / 167	H2DF84	Daucus carota	Dau c CyP
	5	UniProt	Peptidyl-prolyl cis-trans isomerase	36.23	20	10.36	31.90 / 135	Q9Y7F6	Aspergillus fumigatus	Asp f 11
	6	UniProt	Peptidyl-prolyl cis-trans isomerase	35	12	6.22	29.20 / 137	P21568	Solanum lycopersicum	Sola l 5.0101
PG_REVIVE01_04878 SusD-like protein P25	1	UniProt	Profilin	38.3	21	5.24	35.20 / 91	A0A6G6AI64	Populus nigra	No Allergen Name
PG_REVIVE01_04915 hypothetical protein	1	GenBank	collagen, type I, alpha 1a	36.2	3	0.28	27.20 / 246	XP_014059932	Salmo salar	929097893
	2	GenBank	collagen, type I, alpha 1a isoform X1	35.8	2	0.18	24.80 / 278	XP_018553992	Lates calcarifer	1079768530
	3	GenBank	collagen alpha-1(I) chain	35.8	2	0.18	27.20 / 246	XP_014048044	Salmo salar	929075511
	4	GenBank	collagen alpha-2(I) chain precursor	35	2	0.18	27.60 / 250	NP_776945	Bos taurus	27806257
	5	GenBank	PREDICTED: collagen alpha-2(I) chain isoform X1	35	1	0.09	29.50 / 244	XP_018522130	Lates calcarifer	1079717942
	6	GenBank	collagen, type I, alpha 1b isoform X1	35	1	0.09	25.20 / 242	XP_018521723	Lates calcarifer	1079717864
PG_REVIVE01_04968 hypothetical protein	1	UniProt	Thioredoxin	37.54	17	43.59	36.40 / 88	E1XUQ3	Plodia interpunctella	Plo i 2.0101
	2	UniProt	Thioredoxin	36.29	6	15.38	31.50 / 108	Q9UW02	Coprinus comatus	Cop c 2
	3	GenBank	thioredoxin-2-like protein	35	1	2.56	31.40 / 105	UJQ69786	Dermatophagoides pteronyssinus	2183383687
PG_REVIVE01_04989 Energy-dependent translational throttle protein EttA	1	UniProt	Putative allergen protein	35	1	0.18	33.00 / 94	Q9XF96	Prunus armeniaca	Pru ar 5
PG_REVIVE01_05010 hypothetical protein	1	GenBank	PREDICTED: venom dipeptidyl peptidase 4	45.05	127	19.1	29.10 / 666	XP_015174445	Polistes dominula	972185860
	2	UniProt	Venom dipeptidyl peptidase 4	43.8	158	23.76	28.40 / 691	B1A4F7	Vespula vulgaris	Ves v 3
	3	GenBank	venom dipeptidyl peptidase 4 precursor	43.78	170	25.56	27.40 / 696	NP_001119715	Apis mellifera	1476004815
	4	UniProt	Venom dipeptidyl peptidase 4	43.78	167	25.11	27.30 / 696	B2D0J4	Apis mellifera	Api m 5
PG_REVIVE01_05013 Aminopeptidase E	1	UniProt	Major allergen Phl p 5	35.6	1	0.31	30.10 / 93	P93466	Phleum pratense	Phl p 5.0202
PG_REVIVE01_05022 NAD-dependent glycerol dehydrogenase	1	UniProt	NADP-dependent mannitol dehydrogenase	50	107	60.45	40.70 / 258	P0C0Y5	Davidiella tassiana	Cla h 8
	2	UniProt	NADP-dependent mannitol dehydrogenase	48.1	105	59.32	40.70 / 253	P0C0Y4	Alternaria alternata	Alt a 8
	3	UniProt	Glucose and ribitol dehydrogenase homolog 1-like precursor	37.54	32	18.08	31.60 / 256	A0A0A6YYW2	Sesamum indicum	No Allergen Name
PG_REVIVE01_05040 1-pyrroline-5-carboxylate dehydrogenase	1	UniProt	Aldehyde dehydrogenase	43.8	90	19.4	30.00 / 494	P42041	Alternaria alternata	Alt a 10
	2	GenBank	aldehyde dehydrogenase-like protein	38.8	47	10.13	27.50 / 466	AOD75396	Tyrophagus putrescentiae	1055365860
	3	UniProt	Aldehyde dehydrogenase	38.8	23	4.96	28.90 / 471	P40108	Davidiella tassiana	Cla h 10
PG_REVIVE01_05062 Chaperone protein DnaK	1	GenBank	allergen Der p 28	75.3	472	84.44	49.20 / 636	QAT18639	Dermatophagoides pteronyssinus	1561006361
	2	UniProt	Allergen Der p 28	75.3	472	84.44	49.20 / 636	A0A481MR44	Dermatophagoides pteronyssinus	Der p 28.0101
	3	UniProt	Endoplasmic reticulum chaperone BiP	75	451	80.68	49.40 / 640	Q9FSY7	Corylus avellana	Cor a 10.0101
	4	GenBank	Der f 28 allergen	74.1	472	84.44	48.90 / 644	AIO08848	Dermatophagoides farinae	685432788
	5	UniProt	Der f 28 allergen	74.1	472	84.44	48.90 / 644	A0A088SAS1	Dermatophagoides farinae	Der f 28.0201
	6	UniProt	Heat shock cognate 70	73.8	478	85.51	49.90 / 625	Q1HR69	Aedes aegypti	Aed a 8.0101
	7	GenBank	heat shock-like protein	72.8	457	81.75	48.60 / 642	AOD75395	Tyrophagus putrescentiae	1055365842
	8	UniProt	Heat shock 70 kDa protein	70.4	437	78.18	47.10 / 649	P40918	Davidiella tassiana	Cla h 4
	9	UniProt	Heat shock 70 kDa protein	70.4	369	66.01	48.20 / 506	Q92260	Penicillium citrinum	Pen c 19
	10	UniProt	Heat shock protein 70	67.47	368	65.83	44.10 / 580	L7V065	Dermatophagoides farinae	Der f 28.0101
	11	UniProt	Putative heat shock protein	45	67	11.99	28.10 / 556	Q8TGH3	Malassezia sympodialis	Mala s 10.0101
	12	UniProt	Allergen	45	67	11.99	28.10 / 556	M5E549	Malassezia sympodialis (strain ATCC 42132)	Mala s 10
PG_REVIVE01_05070 Malate dehydrogenase	1	GenBank	L-lactate dehydrogenase A chain	51.25	113	48.29	36.30 / 314	XP_026774991	Pangasianodon hypophthalmus	1503214048
	2	UniProt	Malate dehydrogenase	42.9	74	31.62	30.10 / 309	Q9Y750	Malassezia furfur	Mala f 4
PG_REVIVE01_05085 putative oxidoreductase UxuB	1	UniProt	NADP-dependent mannitol dehydrogenase	36.9	16	8.38	30.70 / 274	P0C0Y5	Davidiella tassiana	Cla h 8
PG_REVIVE01_05136 Holliday junction ATP-dependent DNA helicase RuvB	1	UniProt	Glutenin, high molecular weight subunit DX5	36.1	2	0.38	30.00 / 130	P10388	Triticum aestivum	Tri a 26.0101
	2	UniProt	Glutenin, high molecular weight subunit PW212	36.1	2	0.38	30.00 / 130	P08489	Triticum aestivum	Tri a 26
	3	UniProt	Gamma-gliadin	35.8	9	1.7	29.00 / 107	P21292	Triticum aestivum	Tri a 20
	4	UniProt	High molecular weight glutenin subunit 1Ax1	35.4	1	0.19	28.90 / 142	Q03872	Triticum aestivum	Tri a 26
	5	UniProt	HMW glutenin subunit 1By9	35.4	1	0.19	30.70 / 127	Q03871	Triticum aestivum	Tri a 26
	6	UniProt	HMW glutenin x-type subunit Bx7	35	3	0.57	29.50 / 129	Q45R38	Triticum aestivum	Tri a 26
PG_REVIVE01_05186 hypothetical protein	1	UniProt	U4/U6.U5 tri-snRNP-associated protein 1	35.8	9	26.47	35.30 / 85	O43290	Homo sapiens	Hom s 1
PG_REVIVE01_05239 hypothetical protein	1	UniProt	Allergenic-related protein Pt2L4	37.5	1	100	41.10 / 73	Q8L5H5	Manihot esculenta	Man e 5
	2	UniProt	Manioc Glu	35.04	1	100	38.40 / 73	M1E7Y0	Manihot esculenta	Man e 5.0101
PG_REVIVE01_05273 50S ribosomal protein L7/L12	1	UniProt	Allergen Per a 8	38.71	15	32.61	35.30 / 102	H6WP59	Periplaneta americana	No Allergen Name
PG_REVIVE01_05280 Elongation factor Tu	1	UniProt	Allergen Der p 37	35	3	0.95	27.40 / 201	A0A482J3M1	Dermatophagoides farinae	No Allergen Name
PG_REVIVE01_05340 hypothetical protein	1	UniProt	Tropomyosin 2	35	2	0.61	26.60 / 169	A0A4P8D336	Galleria mellonella	No Allergen Name
PG_REVIVE01_05351 hypothetical protein	1	UniProt	Putative allergen protein	35	2	0.77	29.20 / 106	Q9XF96	Prunus armeniaca	Pru ar 5
PG_REVIVE01_05353 hypothetical protein	1	UniProt	Pollen allergen KBG 31	35.4	2	1.69	24.80 / 149	P22284	Poa pratensis	Poa p 9
